# Supplementary material for: SARS-CoV-2 vaccine breakthrough infections with the alpha variant are asymptomatic or mildly symptomatic among health care workers
Source: Nat Commun. 2021 Oct 15;12:6032. doi: 10.1038/s41467-021-26154-6 (PMC8521593; doi:10.1038/s41467-021-26154-6)
Supplement: Supplementary file 2 — Supplementary Data 1 [file 41467_2021_26154_MOESM2_ESM.xlsx]

## Sheet: Vaccinated
Subject code	SEX	Date of 2nd dose	Vaccine	Dose	Days of follow-up	Infection (yes=1; no=0)	Date of infection/last follow-up	Infection according to serology	1st wave serology S1/S2 IgG	1st wave test result	1st wave test date	2nd wave serology anti-N antibodies	2nd wave test result	2nd wave test date	N_TestSiero
VAX-1	F	03/02/2021	COVID 19 PFIZER	2	96	0	2021-05-10	no (1st and 2nd wave serology)	<12	Negative	2020-05-01				1
VAX-2	F	03/02/2021	COVID 19 PFIZER	2	96	0	2021-05-10	Unknown							0
VAX-3	M	26/01/2021	COVID 19 PFIZER	2	104	0	2021-05-10	no (1st and 2nd wave serology)	<12	Negative	2020-04-30	0.088	Negative	2020-12-18	2
VAX-4	F	29/01/2021	COVID 19 PFIZER	2	101	0	2021-05-10	no (1st and 2nd wave serology)	<12	Negative	2020-04-29	0.086	Negative	2021-01-11	2
VAX-5	F	26/02/2021	COVID 19 PFIZER	2	73	0	2021-05-10	no (1st and 2nd wave serology)	<12	Negative	2020-04-30	0.145	Negative	2021-01-13	2
VAX-6	M	29/01/2021	COVID 19 PFIZER	2	101	0	2021-05-10	no (1st and 2nd wave serology)	<12	Negative	2020-04-30				1
VAX-7	M	05/02/2021	COVID 19 PFIZER	2	94	0	2021-05-10	no (1st and 2nd wave serology)	<12	Negative	2020-04-29	0.092	Negative	2021-02-01	2
VAX-8	M	26/01/2021	COVID 19 PFIZER	2	104	0	2021-05-10	no (1st and 2nd wave serology)	<12	Negative	2020-04-30	0.17	Negative	2020-12-21	2
VAX-9	F	01/02/2021	COVID 19 PFIZER	2	98	0	2021-05-10	no (1st and 2nd wave serology)	<12	Negative	2020-04-29	0.096	Negative	2020-12-22	2
VAX-10	M	03/03/2021	COVID 19 PFIZER	2	68	0	2021-05-10	Unknown							0
VAX-11	M	12/03/2021	COVID 19 PFIZER	2	59	0	2021-05-10	no (1st and 2nd wave serology)	<12	Negative	2020-04-30				1
VAX-12	M	15/03/2021	COVID 19 PFIZER	2	56	0	2021-05-10	no (2nd wave serology)				0.092	Negative	2021-01-21	1
VAX-13	F	05/02/2021	COVID 19 PFIZER	2	94	0	2021-05-10	no (1st and 2nd wave serology)	<12	Negative	2020-05-04	0.092	Negative	2021-01-25	2
VAX-14	M	06/02/2021	COVID 19 PFIZER	2	93	0	2021-05-10	no (1st and 2nd wave serology)	<12	Negative	2020-04-30	0.086	Negative	2020-12-17	2
VAX-15	F	30/01/2021	COVID 19 PFIZER	2	100	0	2021-05-10	no (1st and 2nd wave serology)	<12	Negative	2020-05-01	0.09	Negative	2020-12-28	2
VAX-16	F	02/02/2021	COVID 19 PFIZER	2	97	0	2021-05-10	no (1st and 2nd wave serology)	<12	Negative	2020-04-29				1
VAX-17	F	04/03/2021	COVID 19 PFIZER	2	67	0	2021-05-10	Unknown							0
VAX-18	M	05/02/2021	COVID 19 PFIZER	2	94	0	2021-05-10	yes	<12	Negative	2020-04-30	75.11	Positive	2021-01-05	2
VAX-19	F	03/02/2021	COVID 19 PFIZER	2	96	0	2021-05-10	yes	30,3	Positive	2020-04-29	13.65	Positive	2020-12-18	2
VAX-20	M	01/02/2021	COVID 19 PFIZER	2	98	0	2021-05-10	Unknown							0
VAX-21	F	02/02/2021	COVID 19 PFIZER	2	97	0	2021-05-10	no (1st and 2nd wave serology)	<12	Negative	2020-04-30	0.096	Negative	2021-01-11	2
VAX-22	F	28/01/2021	COVID 19 PFIZER	2	102	0	2021-05-10	no (1st and 2nd wave serology)	<12	Negative	2020-04-29	0.12	Negative	2021-01-05	2
VAX-23	F	29/01/2021	COVID 19 PFIZER	2	101	0	2021-05-10	no (1st and 2nd wave serology)	<12	Negative	2020-04-30	0.089	Negative	2021-01-07	2
VAX-24	M	03/02/2021	COVID 19 PFIZER	2	96	0	2021-05-10	Unknown							0
VAX-25	M	03/02/2021	COVID 19 PFIZER	2	96	0	2021-05-10	no (1st and 2nd wave serology)	<12	Negative	2020-04-30	0.09	Negative	2021-01-19	2
VAX-26	M	03/02/2021	COVID 19 PFIZER	2	96	0	2021-05-10	no (1st and 2nd wave serology)	<12	Negative	2020-04-30				1
VAX-27	M	05/02/2021	COVID 19 PFIZER	2	94	0	2021-05-10	no (1st and 2nd wave serology)	<12	Negative	2020-04-29	0.095	Negative	2021-01-22	2
VAX-28	M	25/01/2021	COVID 19 PFIZER	2	105	0	2021-05-10	no (2nd wave serology)				0.099	Negative	2020-12-15	1
VAX-29	F	09/02/2021	COVID 19 PFIZER	2	90	0	2021-05-10	Unknown							0
VAX-30	F	03/02/2021	COVID 19 PFIZER	2	96	0	2021-05-10	no (1st and 2nd wave serology)	<12	Negative	2020-05-04				1
VAX-31	F	02/02/2021	COVID 19 PFIZER	2	97	0	2021-05-10	no (1st and 2nd wave serology)	<12	Negative	2020-05-04	0.08	Negative	2021-02-02	2
VAX-32	F	02/02/2021	COVID 19 PFIZER	2	97	0	2021-05-10	no (2nd wave serology)				0.085	Negative	2021-01-14	1
VAX-33	F	02/02/2021	COVID 19 PFIZER	2	97	0	2021-05-10	no (1st and 2nd wave serology)	<12	Negative	2020-04-30	0.087	Negative	2021-01-05	2
VAX-34	M	30/01/2021	COVID 19 PFIZER	2	100	0	2021-05-10	no (1st and 2nd wave serology)	<12	Negative	2020-04-29	0.088	Negative	2021-01-11	2
VAX-35	M	06/02/2021	COVID 19 PFIZER	2	93	0	2021-05-10	no (1st wave serology)	<12	Negative	2020-05-04				1
VAX-36	M	30/01/2021	COVID 19 PFIZER	2	100	0	2021-05-10	no (1st and 2nd wave serology)	<12	Negative	2020-04-30	0.093	Negative	2021-01-04	2
VAX-37	M	29/01/2021	COVID 19 PFIZER	2	101	0	2021-05-10	no (1st and 2nd wave serology)	<12	Negative	2020-04-30	0.09	Negative	2021-01-12	2
VAX-38	F	29/01/2021	COVID 19 PFIZER	2	101	0	2021-05-10	no (1st and 2nd wave serology)	<12	Negative	2020-04-29	0.095	Negative	2021-01-19	2
VAX-39	F	13/03/2021	COVID 19 PFIZER	2	58	0	2021-05-10	Unknown							0
VAX-40	M	05/02/2021	COVID 19 PFIZER	2	94	0	2021-05-10	yes	35,0	Positive	2020-04-29	7.73	Positive	2021-01-04	2
VAX-41	M	03/03/2021	COVID 19 PFIZER	2	68	0	2021-05-10	Unknown							0
VAX-42	F	02/02/2021	COVID 19 PFIZER	2	97	0	2021-05-10	yes	15,2	Positive	2020-04-29	17.83	Positive	2020-12-15	2
VAX-43	F	03/02/2021	COVID 19 PFIZER	2	96	0	2021-05-10	yes	<12	Negative	2020-04-29	1.82	Positive	2020-12-17	2
VAX-44	F	05/02/2021	COVID 19 PFIZER	2	94	0	2021-05-10	no (1st and 2nd wave serology)	<12	Negative	2020-04-29	0.096	Negative	2020-12-17	2
VAX-45	M	29/01/2021	COVID 19 PFIZER	2	101	0	2021-05-10	no (1st and 2nd wave serology)	<12	Negative	2020-04-30	0.095	Negative	2021-01-20	2
VAX-46	F	01/03/2021	COVID 19 PFIZER	2	70	0	2021-05-10	Unknown							0
VAX-47	F	30/01/2021	COVID 19 PFIZER	2	100	0	2021-05-10	no (1st and 2nd wave serology)	<12	Negative	2020-04-29	0.087	Negative	2021-01-07	2
VAX-48	M	04/02/2021	COVID 19 PFIZER	2	95	0	2021-05-10	no (1st and 2nd wave serology)	<12	Negative	2020-05-08	0.093	Negative	2021-01-20	2
VAX-49	M	29/01/2021	COVID 19 PFIZER	2	101	0	2021-05-10	no (1st and 2nd wave serology)	<12	Negative	2020-04-30	0.087	Negative	2021-01-19	2
VAX-50	F	02/02/2021	COVID 19 PFIZER	2	97	0	2021-05-10	no (2nd wave serology)				0.088	Negative	2020-12-18	1
VAX-51	M	25/01/2021	COVID 19 PFIZER	2	105	0	2021-05-10	no (1st wave serology)	<12	Negative	2020-04-29				1
VAX-52	F	28/01/2021	COVID 19 PFIZER	2	102	0	2021-05-10	no (1st and 2nd wave serology)	<12	Negative	2020-04-29	0.085	Negative	2021-01-05	2
VAX-53	F	03/02/2021	COVID 19 PFIZER	2	96	0	2021-05-10	no (1st wave serology)	<12	Negative	2020-04-30				1
VAX-54	F	05/02/2021	COVID 19 PFIZER	2	94	0	2021-05-10	yes	<12	Negative	2020-04-30	13.3	Positive	2021-01-19	2
VAX-55	F	03/02/2021	COVID 19 PFIZER	2	96	0	2021-05-10	no (2nd wave serology)				0.087	Negative	2021-01-11	1
VAX-56	F	01/02/2021	COVID 19 PFIZER	2	98	0	2021-05-10	no (2nd wave serology)				0.092	Negative	2021-01-15	1
VAX-57	M	01/02/2021	COVID 19 PFIZER	2	98	0	2021-05-10	no (2nd wave serology)				0.089	Negative	2021-01-11	1
VAX-58	F	26/01/2021	COVID 19 PFIZER	2	104	0	2021-05-10	no (1st and 2nd wave serology)	<12	Negative	2020-04-30	0.091	Negative	2020-12-21	2
VAX-59	F	28/01/2021	COVID 19 PFIZER	2	102	0	2021-05-10	Unknown							0
VAX-60	M	03/02/2021	COVID 19 PFIZER	2	96	0	2021-05-10	no (1st and 2nd wave serology)	<12	Negative	2020-04-30	0.092	Negative	2020-12-15	2
VAX-61	F	01/03/2021	COVID 19 PFIZER	2	70	0	2021-05-10	Unknown							0
VAX-62	F	26/03/2021	COVID 19 PFIZER	2	45	0	2021-05-10	Unknown							0
VAX-63	F	01/03/2021	COVID 19 PFIZER	2	70	0	2021-05-10	no (1st wave serology)	<12	Negative	2020-05-04				1
VAX-64	M	05/03/2021	COVID 19 PFIZER	2	66	0	2021-05-10	no (1st and 2nd wave serology)	<12	Negative	2020-04-29	0.102	Negative	2021-01-25	2
VAX-65	F	04/02/2021	COVID 19 PFIZER	2	95	0	2021-05-10	no (1st wave serology)	<12	Negative	2020-04-29				1
VAX-66	F	03/02/2021	COVID 19 PFIZER	2	96	0	2021-05-10	no (1st and 2nd wave serology)	<12	Negative	2020-04-29	0.089	Negative	2021-01-19	2
VAX-67	F	02/02/2021	COVID 19 PFIZER	2	97	0	2021-05-10	no (1st and 2nd wave serology)	<12	Negative	2020-04-30	0.088	Negative	2021-01-11	2
VAX-68	M	29/01/2021	COVID 19 PFIZER	2	101	0	2021-05-10	no (1st wave serology)	<12	Negative	2020-04-29				1
VAX-69	F	01/02/2021	COVID 19 PFIZER	2	98	0	2021-05-10	no (1st and 2nd wave serology)	<12	Negative	2020-04-29	0.085	Negative	2021-01-11	2
VAX-70	M	03/02/2021	COVID 19 PFIZER	2	96	0	2021-05-10	yes	<12	Negative	2020-04-29	19.42	Positive	2020-12-17	2
VAX-71	F	01/02/2021	COVID 19 PFIZER	2	98	0	2021-05-10	no (1st and 2nd wave serology)	<12	Negative	2020-04-29	0.093	Negative	2021-01-18	2
VAX-72	M	03/03/2021	COVID 19 PFIZER	2	68	0	2021-05-10	Unknown							0
VAX-73	M	26/02/2021	COVID 19 PFIZER	2	73	0	2021-05-10	Unknown							0
VAX-74	F	30/01/2021	COVID 19 PFIZER	2	100	0	2021-05-10	no (1st wave serology)	<12	Negative	2020-05-04				1
VAX-75	M	26/01/2021	COVID 19 PFIZER	2	104	0	2021-05-10	no (1st and 2nd wave serology)	<12	Negative	2020-04-29	0.105	Negative	2020-12-18	2
VAX-76	M	06/02/2021	COVID 19 PFIZER	2	93	0	2021-05-10	no (1st and 2nd wave serology)	<12	Negative	2020-05-05	0.088	Negative	2021-01-26	2
VAX-77	M	25/01/2021	COVID 19 PFIZER	2	105	0	2021-05-10	Unknown							0
VAX-78	M	01/02/2021	COVID 19 PFIZER	2	98	0	2021-05-10	no (1st and 2nd wave serology)	<12	Negative	2020-04-29	0.093	Negative	2021-01-21	2
VAX-79	M	01/03/2021	COVID 19 PFIZER	2	70	0	2021-05-10	no (1st wave serology)	<12	Negative	2020-04-30				1
VAX-80	M	04/03/2021	COVID 19 PFIZER	2	67	0	2021-05-10	Unknown							0
VAX-81	F	01/02/2021	COVID 19 PFIZER	2	85	1	2021-04-27	no (1st and 2nd wave serology)	<12	Negative	2020-04-30	0.088	Negative	2021-01-14	2
VAX-82	M	01/02/2021	COVID 19 PFIZER	2	98	0	2021-05-10	no (1st wave serology)	<12	Negative	2020-04-29				1
VAX-83	F	06/02/2021	COVID 19 PFIZER	2	93	0	2021-05-10	no (1st and 2nd wave serology)	<12	Negative	2020-05-04	0.089	Negative	2021-01-19	2
VAX-84	M	03/02/2021	COVID 19 PFIZER	2	96	0	2021-05-10	no (1st and 2nd wave serology)	<12	Negative	2020-04-29	0.091	Negative	2021-01-19	2
VAX-85	F	01/03/2021	COVID 19 PFIZER	2	70	0	2021-05-10	no (1st wave serology)	<12	Negative	2020-05-06				1
VAX-86	F	03/03/2021	COVID 19 PFIZER	2	68	0	2021-05-10	Unknown							0
VAX-87	M	02/02/2021	COVID 19 PFIZER	2	97	0	2021-05-10	no (1st wave serology)	<12	Negative	2020-04-30				1
VAX-88	F	28/01/2021	COVID 19 PFIZER	2	102	0	2021-05-10	no (1st and 2nd wave serology)	<12	Negative	2020-04-30	0.082	Negative	2021-02-03	2
VAX-89	F	25/01/2021	COVID 19 PFIZER	2	105	0	2021-05-10	yes	20,7	Positive	2020-04-30				1
VAX-90	F	02/02/2021	COVID 19 PFIZER	2	97	0	2021-05-10	no (1st and 2nd wave serology)	<12	Negative	2020-05-04	0.1	Negative	2021-01-26	2
VAX-91	F	02/03/2021	COVID 19 PFIZER	2	69	0	2021-05-10	no (1st and 2nd wave serology)	<12	Negative	2020-05-07	0.093	Negative	2021-01-28	2
VAX-92	F	03/02/2021	COVID 19 PFIZER	2	96	0	2021-05-10	no (1st and 2nd wave serology)	<12	Negative	2020-04-29	0.093	Negative	2021-01-15	2
VAX-93	F	08/04/2021	COVID 19 PFIZER	2	32	0	2021-05-10	yes				64.53	Positive	2021-01-18	1
VAX-94	F	26/01/2021	COVID 19 PFIZER	2	104	0	2021-05-10	no (1st and 2nd wave serology)	<12	Negative	2020-04-30	0.084	Negative	2020-12-17	2
VAX-95	F	30/01/2021	COVID 19 PFIZER	2	100	0	2021-05-10	no (1st wave serology)	<12	Negative	2020-04-30				1
VAX-96	F	04/02/2021	COVID 19 PFIZER	2	95	0	2021-05-10	no (1st and 2nd wave serology)	<12	Negative	2020-04-30	0.086	Negative	2020-12-21	2
VAX-97	M	05/02/2021	COVID 19 PFIZER	2	94	0	2021-05-10	no (1st wave serology)	<12	Negative	2020-05-04				1
VAX-98	F	25/02/2021	COVID 19 PFIZER	2	74	0	2021-05-10	Unknown							0
VAX-99	F	08/03/2021	COVID 19 PFIZER	2	63	0	2021-05-10	no (1st and 2nd wave serology)	<12	Negative	2020-04-29	0.088	Negative	2021-01-19	2
VAX-100	M	04/02/2021	COVID 19 PFIZER	2	95	0	2021-05-10	no (1st and 2nd wave serology)	<12	Negative	2020-04-29	0.094	Negative	2021-01-05	2
VAX-101	F	05/02/2021	COVID 19 PFIZER	2	94	0	2021-05-10	no (1st and 2nd wave serology)	<12	Negative	2020-04-30	0.083	Negative	2021-01-14	2
VAX-102	F	02/02/2021	COVID 19 PFIZER	2	97	0	2021-05-10	no (1st wave serology)	<12	Negative	2020-04-29				1
VAX-103	M	25/01/2021	COVID 19 PFIZER	2	105	0	2021-05-10	no (2nd wave serology)				0.091	Negative	2020-12-18	1
VAX-104	F	05/02/2021	COVID 19 PFIZER	2	94	0	2021-05-10	no (1st wave serology)	<12	Negative	2020-04-30				1
VAX-105	F	03/02/2021	COVID 19 PFIZER	2	96	0	2021-05-10	no (1st and 2nd wave serology)	<12	Negative	2020-04-30	0.099	Negative	2021-01-13	2
VAX-106	F	27/01/2021	COVID 19 PFIZER	2	103	0	2021-05-10	no (1st and 2nd wave serology)	<12	Negative	2020-04-29	0.088	Negative	2020-12-18	2
VAX-107	F	29/01/2021	COVID 19 PFIZER	2	101	0	2021-05-10	no (1st wave serology)	<12	Negative	2020-04-29				1
VAX-108	F	03/02/2021	COVID 19 PFIZER	2	96	0	2021-05-10	no (1st and 2nd wave serology)	<12	Negative	2020-04-30	0.094	Negative	2021-01-21	2
VAX-109	F	27/01/2021	COVID 19 PFIZER	2	103	0	2021-05-10	no (1st and 2nd wave serology)	<12	Negative	2020-04-29	0.094	Negative	2020-12-16	2
VAX-110	M	04/03/2021	COVID 19 PFIZER	2	67	0	2021-05-10	yes	<12	Negative	2020-04-29	31.03	Positive	2020-12-29	2
VAX-111	F	04/02/2021	COVID 19 PFIZER	2	95	0	2021-05-10	no (1st and 2nd wave serology)	<12	Negative	2020-04-30	0.106	Negative	2021-01-11	2
VAX-112	F	02/02/2021	COVID 19 PFIZER	2	97	0	2021-05-10	no (1st and 2nd wave serology)	<12	Negative	2020-04-30	0.079	Negative	2021-01-19	2
VAX-113	F	29/01/2021	COVID 19 PFIZER	2	101	0	2021-05-10	no (1st wave serology)	<12	Negative	2020-04-30				1
VAX-114	F	02/02/2021	COVID 19 PFIZER	2	97	0	2021-05-10	no (1st wave serology)	<12	Negative	2020-04-30				1
VAX-115	M	15/03/2021	COVID 19 PFIZER	2	56	0	2021-05-10	Unknown							0
VAX-116	F	25/01/2021	COVID 19 PFIZER	2	105	0	2021-05-10	no (1st and 2nd wave serology)	<12	Negative	2020-04-29	0.094	Negative	2020-12-17	2
VAX-117	M	06/02/2021	COVID 19 PFIZER	2	93	0	2021-05-10	no (2nd wave serology)				0.099	Negative	2021-01-21	1
VAX-118	F	29/01/2021	COVID 19 PFIZER	2	101	0	2021-05-10	Unknown							0
VAX-119	M	20/03/2021	COVID 19 PFIZER	2	51	0	2021-05-10	no (1st wave serology)	<12	Negative	2020-04-30				1
VAX-120	M	28/01/2021	COVID 19 PFIZER	2	102	0	2021-05-10	no (1st wave serology)	<12	Negative	2020-04-29				1
VAX-121	F	05/03/2021	COVID 19 PFIZER	2	66	0	2021-05-10	Unknown							0
VAX-122	M	28/01/2021	COVID 19 PFIZER	2	102	0	2021-05-10	Unknown							0
VAX-123	F	05/02/2021	COVID 19 PFIZER	2	94	0	2021-05-10	yes				95.62	Positive	2021-01-11	1
VAX-124	F	01/02/2021	COVID 19 PFIZER	2	98	0	2021-05-10	yes	<12	Negative	2020-04-29	2.69	Positive	2021-01-07	2
VAX-125	F	31/03/2021	COVID 19 PFIZER	2	40	0	2021-05-10	Unknown							0
VAX-126	M	03/02/2021	COVID 19 PFIZER	2	96	0	2021-05-10	Unknown							0
VAX-127	M	06/02/2021	COVID 19 PFIZER	2	93	0	2021-05-10	dubious	12,6	Dubious	2020-04-29	0.209	Negative	2020-12-28	2
VAX-128	M	06/02/2021	COVID 19 PFIZER	2	93	0	2021-05-10	yes	37,5	Positive	2020-04-30	26.02	Positive	2021-01-07	2
VAX-129	F	06/02/2021	COVID 19 PFIZER	2	93	0	2021-05-10	no (1st and 2nd wave serology)	<12	Negative	2020-05-04	0.08	Negative	2021-02-01	2
VAX-130	F	27/01/2021	COVID 19 PFIZER	2	103	0	2021-05-10	Unknown							0
VAX-131	M	09/02/2021	COVID 19 PFIZER	2	90	0	2021-05-10	no (1st wave serology)	<12	Negative	2020-04-29				1
VAX-132	M	25/02/2021	COVID 19 PFIZER	2	74	0	2021-05-10	no (1st and 2nd wave serology)	<12	Negative	2020-04-29	0.098	Negative	2021-01-21	2
VAX-133	M	03/02/2021	COVID 19 PFIZER	2	96	0	2021-05-10	no (1st and 2nd wave serology)	<12	Negative	2020-04-30	0.097	Negative	2021-01-15	2
VAX-134	F	06/02/2021	COVID 19 PFIZER	2	93	0	2021-05-10	no (2nd wave serology)				0.091	Negative	2021-01-18	1
VAX-135	F	05/02/2021	COVID 19 PFIZER	2	94	0	2021-05-10	yes	<12	Negative	2020-04-29	1.77	Positive	2020-12-15	2
VAX-136	M	03/02/2021	COVID 19 PFIZER	2	96	0	2021-05-10	yes	<12	Negative	2020-04-29	106.9	Positive	2020-12-22	2
VAX-137	F	01/02/2021	COVID 19 PFIZER	2	98	0	2021-05-10	no (1st wave serology)	<12	Negative	2020-04-30				1
VAX-138	F	26/01/2021	COVID 19 PFIZER	2	104	0	2021-05-10	no (1st and 2nd wave serology)	<12	Negative	2020-04-30	0.088	Negative	2021-01-13	2
VAX-139	M	03/02/2021	COVID 19 PFIZER	2	96	0	2021-05-10	yes	46,6	Positive	2020-04-29	10.93	Positive	2021-01-04	2
VAX-140	F	29/01/2021	COVID 19 PFIZER	2	101	0	2021-05-10	no (1st and 2nd wave serology)	<12	Negative	2020-05-01	0.094	Negative	2021-01-05	2
VAX-141	M	03/02/2021	COVID 19 PFIZER	2	96	0	2021-05-10	no (2nd wave serology)				0.083	Negative	2021-01-11	1
VAX-142	F	02/02/2021	COVID 19 PFIZER	2	97	0	2021-05-10	no (1st and 2nd wave serology)	<12	Negative	2020-04-29	0.09	Negative	2021-01-05	2
VAX-143	F	01/02/2021	COVID 19 PFIZER	2	98	0	2021-05-10	no (1st and 2nd wave serology)	<12	Negative	2020-04-29	0.079	Negative	2021-02-03	2
VAX-144	F	08/03/2021	COVID 19 PFIZER	2	63	0	2021-05-10	Unknown							0
VAX-145	F	08/02/2021	COVID 19 PFIZER	2	91	0	2021-05-10	yes	13,2	Dubious	2020-04-30	27.72	Positive	2021-02-01	2
VAX-146	F	28/01/2021	COVID 19 PFIZER	2	102	0	2021-05-10	no (2nd wave serology)				0.089	Negative	2021-01-13	1
VAX-147	F	01/02/2021	COVID 19 PFIZER	2	98	0	2021-05-10	no (1st and 2nd wave serology)	<12	Negative	2020-04-30	0.086	Negative	2020-12-29	2
VAX-148	F	25/01/2021	COVID 19 PFIZER	2	105	0	2021-05-10	no (1st and 2nd wave serology)	<12	Negative	2020-04-30	0.092	Negative	2020-12-17	2
VAX-149	M	29/01/2021	COVID 19 PFIZER	2	101	0	2021-05-10	no (1st wave serology)	<12	Negative	2020-04-29				1
VAX-150	M	02/02/2021	COVID 19 PFIZER	2	97	0	2021-05-10	no (2nd wave serology)				0.085	Negative	2021-01-25	1
VAX-151	M	02/02/2021	COVID 19 PFIZER	2	97	0	2021-05-10	no (1st and 2nd wave serology)	<12	Negative	2020-04-29	0.087	Negative	2021-01-04	2
VAX-152	F	25/01/2021	COVID 19 PFIZER	2	105	0	2021-05-10	no (1st and 2nd wave serology)	<12	Negative	2020-04-30	0.09	Negative	2020-12-21	2
VAX-153	M	01/03/2021	COVID 19 PFIZER	2	70	0	2021-05-10	no (1st and 2nd wave serology)	<12	Negative	2020-04-29	0.089	Negative	2020-12-15	2
VAX-154	F	04/02/2021	COVID 19 PFIZER	2	95	0	2021-05-10	no (1st and 2nd wave serology)	<12	Negative	2020-04-30	0.092	Negative	2021-01-11	2
VAX-155	M	29/01/2021	COVID 19 PFIZER	2	101	0	2021-05-10	no (1st wave serology)	<12	Negative	2020-04-29				1
VAX-156	F	01/02/2021	COVID 19 PFIZER	2	98	0	2021-05-10	no (1st and 2nd wave serology)	<12	Negative	2020-04-30	0.089	Negative	2021-01-07	2
VAX-157	F	06/02/2021	COVID 19 PFIZER	2	93	0	2021-05-10	no (1st and 2nd wave serology)	<12	Negative	2020-04-30	0.09	Negative	2021-01-05	2
VAX-158	M	06/02/2021	COVID 19 PFIZER	2	93	0	2021-05-10	no (1st and 2nd wave serology)	<12	Negative	2020-04-29	0.086	Negative	2021-01-19	2
VAX-159	F	30/01/2021	COVID 19 PFIZER	2	100	0	2021-05-10	no (2nd wave serology)				0.093	Negative	2020-12-29	1
VAX-160	M	03/02/2021	COVID 19 PFIZER	2	96	0	2021-05-10	no (1st and 2nd wave serology)	<12	Negative	2020-04-30	0.086	Negative	2021-01-13	2
VAX-161	F	29/01/2021	COVID 19 PFIZER	2	101	0	2021-05-10	no (1st and 2nd wave serology)	<12	Negative	2020-05-01	0.095	Negative	2021-01-11	2
VAX-162	F	04/02/2021	COVID 19 PFIZER	2	95	0	2021-05-10	no (2nd wave serology)				0.083	Negative	2021-01-15	1
VAX-163	M	28/01/2021	COVID 19 PFIZER	2	102	0	2021-05-10	no (1st and 2nd wave serology)	<12	Negative	2020-04-30	0.089	Negative	2021-01-15	2
VAX-164	F	01/02/2021	COVID 19 PFIZER	2	98	0	2021-05-10	no (1st and 2nd wave serology)	<12	Negative	2020-04-30	0.097	Negative	2021-01-26	2
VAX-165	F	01/02/2021	COVID 19 PFIZER	2	98	0	2021-05-10	no (1st wave serology)	<12	Negative	2020-04-29				1
VAX-166	F	03/03/2021	COVID 19 PFIZER	2	68	0	2021-05-10	no (2nd wave serology)				0.092	Negative	2021-01-21	1
VAX-167	M	25/01/2021	COVID 19 PFIZER	2	105	0	2021-05-10	no (1st and 2nd wave serology)	<12	Negative	2020-05-01	0.086	Negative	2020-12-21	2
VAX-168	F	02/02/2021	COVID 19 PFIZER	2	97	0	2021-05-10	no (1st and 2nd wave serology)	<12	Negative	2020-04-29	0.091	Negative	2021-01-07	2
VAX-169	F	08/04/2021	COVID 19 PFIZER	2	32	0	2021-05-10	Unknown							0
VAX-170	F	02/02/2021	COVID 19 PFIZER	2	97	0	2021-05-10	no (1st and 2nd wave serology)	<12	Negative	2020-04-29	0.094	Negative	2021-01-21	2
VAX-171	F	09/04/2021	COVID 19 PFIZER	2	31	0	2021-05-10	no (1st wave serology)	<12	Negative	2020-05-04				1
VAX-172	F	01/02/2021	COVID 19 PFIZER	2	98	0	2021-05-10	no (1st and 2nd wave serology)	<12	Negative	2020-04-30	0.09	Negative	2021-01-08	2
VAX-173	F	30/01/2021	COVID 19 PFIZER	2	100	0	2021-05-10	no (1st and 2nd wave serology)	<12	Negative	2020-04-30	0.089	Negative	2021-01-15	2
VAX-174	M	06/02/2021	COVID 19 PFIZER	2	93	0	2021-05-10	yes	72,2	Positive	2020-04-29	16.19	Positive	2020-12-17	2
VAX-175	F	02/02/2021	COVID 19 PFIZER	2	97	0	2021-05-10	no (1st and 2nd wave serology)	<12	Negative	2020-05-04	0.107	Negative	2021-01-04	2
VAX-176	F	28/01/2021	COVID 19 PFIZER	2	102	0	2021-05-10	Unknown							0
VAX-177	M	10/03/2021	COVID 19 PFIZER	2	61	0	2021-05-10	Unknown							0
VAX-178	F	05/02/2021	COVID 19 PFIZER	2	94	0	2021-05-10	no (1st wave serology)	<12	Negative	2020-04-29				1
VAX-179	F	03/02/2021	COVID 19 PFIZER	2	96	0	2021-05-10	no (1st and 2nd wave serology)	<12	Negative	2020-04-30	0.08	Negative	2021-02-01	2
VAX-180	M	18/01/2021	COVID 19 PFIZER	2	112	0	2021-05-10	yes	29,0	Positive	2020-04-30				1
VAX-181	F	27/01/2021	COVID 19 PFIZER	2	103	0	2021-05-10	no (1st and 2nd wave serology)	<12	Negative	2020-04-30	0.095	Negative	2020-12-18	2
VAX-182	M	06/02/2021	COVID 19 PFIZER	2	93	0	2021-05-10	Unknown							0
VAX-183	F	25/01/2021	COVID 19 PFIZER	2	105	0	2021-05-10	no (1st and 2nd wave serology)	<12	Negative	2020-04-29	0.083	Negative	2020-12-21	2
VAX-184	M	01/02/2021	COVID 19 PFIZER	2	98	0	2021-05-10	no (1st wave serology)	<12	Negative	2020-04-29				1
VAX-185	M	25/01/2021	COVID 19 PFIZER	2	105	0	2021-05-10	no (1st wave serology)	<12	Negative	2020-04-30				1
VAX-186	M	09/02/2021	COVID 19 PFIZER	2	90	0	2021-05-10	yes				31.94	Positive	2020-12-28	1
VAX-187	F	06/02/2021	COVID 19 PFIZER	2	93	0	2021-05-10	no (1st and 2nd wave serology)	<12	Negative	2020-04-29	0.089	Negative	2021-01-04	2
VAX-188	F	29/01/2021	COVID 19 PFIZER	2	101	0	2021-05-10	no (1st and 2nd wave serology)	<12	Negative	2020-04-29	0.083	Negative	2021-01-13	2
VAX-189	F	02/02/2021	COVID 19 PFIZER	2	97	0	2021-05-10	Unknown							0
VAX-190	M	01/02/2021	COVID 19 PFIZER	2	98	0	2021-05-10	no (1st and 2nd wave serology)	<12	Negative	2020-04-29	0.094	Negative	2021-01-21	2
VAX-191	F	05/02/2021	COVID 19 PFIZER	2	94	0	2021-05-10	no (1st and 2nd wave serology)	<12	Negative	2020-04-30	0.639	Negative	2021-01-18	2
VAX-192	F	03/02/2021	COVID 19 PFIZER	2	96	0	2021-05-10	no (1st wave serology)	<12	Negative	2020-04-29				1
VAX-193	F	01/02/2021	COVID 19 PFIZER	2	98	0	2021-05-10	no (1st and 2nd wave serology)	<12	Negative	2020-04-30	0.091	Negative	2021-01-18	2
VAX-194	F	05/02/2021	COVID 19 PFIZER	2	94	0	2021-05-10	no (1st wave serology)	<12	Negative	2020-05-04				1
VAX-195	F	29/01/2021	COVID 19 PFIZER	2	101	0	2021-05-10	no (1st wave serology)	<12	Negative	2020-04-29				1
VAX-196	F	02/02/2021	COVID 19 PFIZER	2	97	0	2021-05-10	no (1st and 2nd wave serology)	<12	Negative	2020-04-30	0.093	Negative	2021-01-15	2
VAX-197	F	03/02/2021	COVID 19 PFIZER	2	96	0	2021-05-10	no (2nd wave serology)				0.125	Negative	2021-01-18	1
VAX-198	M	08/02/2021	COVID 19 PFIZER	2	91	0	2021-05-10	no (1st wave serology)	<12	Negative	2020-04-29				1
VAX-199	F	30/01/2021	COVID 19 PFIZER	2	100	0	2021-05-10	no (2nd wave serology)				0.095	Negative	2021-01-22	1
VAX-200	F	29/01/2021	COVID 19 PFIZER	2	101	0	2021-05-10	no (1st and 2nd wave serology)	<12	Negative	2020-04-29	0.1	Negative	2021-01-20	2
VAX-201	F	28/01/2021	COVID 19 PFIZER	2	102	0	2021-05-10	no (1st and 2nd wave serology)	<12	Negative	2020-04-29	0.087	Negative	2020-12-28	2
VAX-202	F	25/02/2021	COVID 19 PFIZER	2	74	0	2021-05-10	no (1st wave serology)	<12	Negative	2020-05-05				1
VAX-203	F	30/01/2021	COVID 19 PFIZER	2	100	0	2021-05-10	no (1st and 2nd wave serology)	<12	Negative	2020-04-29	0.091	Negative	2021-01-19	2
VAX-204	F	04/02/2021	COVID 19 PFIZER	2	95	0	2021-05-10	yes	<12	Negative	2020-04-29	69.2	Positive	2021-01-15	2
VAX-205	M	02/02/2021	COVID 19 PFIZER	2	97	0	2021-05-10	no (1st wave serology)	<12	Negative	2020-04-30				1
VAX-206	F	09/02/2021	COVID 19 PFIZER	2	90	0	2021-05-10	yes	101,0	Positive	2020-04-30	52.39	Positive	2021-01-04	2
VAX-207	F	09/02/2021	COVID 19 PFIZER	2	90	0	2021-05-10	yes	29,5	Positive	2020-05-04				1
VAX-208	F	25/02/2021	COVID 19 PFIZER	2	74	0	2021-05-10	Unknown							0
VAX-209	F	28/01/2021	COVID 19 PFIZER	2	102	0	2021-05-10	no (2nd wave serology)				0.084	Negative	2021-01-05	1
VAX-210	M	27/01/2021	COVID 19 PFIZER	2	103	0	2021-05-10	no (1st wave serology)	<12	Negative	2020-04-30				1
VAX-211	M	30/01/2021	COVID 19 PFIZER	2	100	0	2021-05-10	no (1st and 2nd wave serology)	<12	Negative	2020-04-29	0.086	Negative	2021-01-13	2
VAX-212	F	01/02/2021	COVID 19 PFIZER	2	98	0	2021-05-10	no (1st and 2nd wave serology)	<12	Negative	2020-04-30	0.087	Negative	2021-01-05	2
VAX-213	M	01/02/2021	COVID 19 PFIZER	2	98	0	2021-05-10	no (1st and 2nd wave serology)	<12	Negative	2020-05-04	0.081	Negative	2021-02-01	2
VAX-214	F	08/03/2021	COVID 19 PFIZER	2	63	0	2021-05-10	no (2nd wave serology)				0.078	Negative	2021-02-01	1
VAX-215	M	05/02/2021	COVID 19 PFIZER	2	94	0	2021-05-10	yes	21,6	Positive	2020-04-30	0.094	Negative	2021-02-01	2
VAX-216	M	05/02/2021	COVID 19 PFIZER	2	94	0	2021-05-10	no (1st and 2nd wave serology)	<12	Negative	2020-04-30	0.089	Negative	2021-01-25	2
VAX-217	M	04/02/2021	COVID 19 PFIZER	2	95	0	2021-05-10	Unknown							0
VAX-218	F	03/02/2021	COVID 19 PFIZER	2	96	0	2021-05-10	no (1st wave serology)	<12	Negative	2020-04-30				1
VAX-219	F	20/03/2021	COVID 19 PFIZER	2	51	0	2021-05-10	yes	<12	Negative	2020-04-30	101.4	Positive	2021-01-15	2
VAX-220	M	27/01/2021	COVID 19 PFIZER	2	103	0	2021-05-10	no (1st and 2nd wave serology)	<12	Negative	2020-04-29	0.094	Negative	2021-01-21	2
VAX-221	M	26/01/2021	COVID 19 PFIZER	2	104	0	2021-05-10	no (1st and 2nd wave serology)	<12	Negative	2020-04-30	0.085	Negative	2020-12-28	2
VAX-222	F	02/03/2021	COVID 19 PFIZER	2	69	0	2021-05-10	no (1st and 2nd wave serology)	<12	Negative	2020-04-30	0.095	Negative	2021-01-22	2
VAX-223	M	25/01/2021	COVID 19 PFIZER	2	105	0	2021-05-10	no (1st and 2nd wave serology)	<12	Negative	2020-04-30	0.086	Negative	2020-12-29	2
VAX-224	M	01/03/2021	COVID 19 PFIZER	2	70	0	2021-05-10	no (1st and 2nd wave serology)	<12	Negative	2020-04-30	0.099	Negative	2021-01-27	2
VAX-225	F	01/02/2021	COVID 19 PFIZER	2	98	0	2021-05-10	no (1st and 2nd wave serology)	<12	Negative	2020-04-29	0.088	Negative	2021-01-14	2
VAX-226	F	30/01/2021	COVID 19 PFIZER	2	100	0	2021-05-10	no (1st and 2nd wave serology)	<12	Negative	2020-04-30	0.091	Negative	2021-01-20	2
VAX-227	M	29/01/2021	COVID 19 PFIZER	2	101	0	2021-05-10	no (1st and 2nd wave serology)	<12	Negative	2020-04-29	0.091	Negative	2021-01-08	2
VAX-228	M	05/02/2021	COVID 19 PFIZER	2	94	0	2021-05-10	no (1st and 2nd wave serology)	<12	Negative	2020-04-29	0.095	Negative	2021-01-12	2
VAX-229	M	01/02/2021	COVID 19 PFIZER	2	98	0	2021-05-10	no (1st and 2nd wave serology)	<12	Negative	2020-04-29	0.075	Negative	2021-02-02	2
VAX-230	F	30/01/2021	COVID 19 PFIZER	2	100	0	2021-05-10	Unknown							0
VAX-231	F	01/02/2021	COVID 19 PFIZER	2	98	0	2021-05-10	no (1st and 2nd wave serology)	<12	Negative	2020-05-04	0.092	Negative	2020-12-22	2
VAX-232	F	02/02/2021	COVID 19 PFIZER	2	97	0	2021-05-10	no (1st wave serology)	<12	Negative	2020-04-29				1
VAX-233	F	26/01/2021	COVID 19 PFIZER	2	104	0	2021-05-10	no (1st and 2nd wave serology)	<12	Negative	2020-04-30	0.087	Negative	2020-12-16	2
VAX-234	F	27/01/2021	COVID 19 PFIZER	2	103	0	2021-05-10	no (1st and 2nd wave serology)	<12	Negative	2020-04-29	0.086	Negative	2021-01-14	2
VAX-235	F	28/01/2021	COVID 19 PFIZER	2	102	0	2021-05-10	no (1st and 2nd wave serology)	<12	Negative	2020-04-29	0.087	Negative	2021-01-04	2
VAX-236	F	03/02/2021	COVID 19 PFIZER	2	96	0	2021-05-10	no (1st wave serology)	<12	Negative	2020-04-29				1
VAX-237	F	02/02/2021	COVID 19 PFIZER	2	97	0	2021-05-10	no (1st and 2nd wave serology)	<12	Negative	2020-04-29	0.092	Negative	2021-01-15	2
VAX-238	M	06/02/2021	COVID 19 PFIZER	2	93	0	2021-05-10	Unknown							0
VAX-239	F	03/02/2021	COVID 19 PFIZER	2	96	0	2021-05-10	yes	<12	Negative	2020-05-01	101.6	Positive	2020-12-18	2
VAX-240	F	06/02/2021	COVID 19 PFIZER	2	93	0	2021-05-10	no (2nd wave serology)				0.089	Negative	2021-01-12	1
VAX-241	F	04/02/2021	COVID 19 PFIZER	2	95	0	2021-05-10	no (1st and 2nd wave serology)	<12	Negative	2020-04-29	0.116	Negative	2021-01-25	2
VAX-242	F	29/01/2021	COVID 19 PFIZER	2	101	0	2021-05-10	no (1st and 2nd wave serology)	<12	Negative	2020-04-29	0.09	Negative	2021-01-15	2
VAX-243	F	08/02/2021	COVID 19 PFIZER	2	91	0	2021-05-10	yes	<12	Negative	2020-04-29	32.27	Positive	2020-12-29	2
VAX-244	F	01/03/2021	COVID 19 PFIZER	2	70	0	2021-05-10	Unknown							0
VAX-245	F	06/02/2021	COVID 19 PFIZER	2	93	0	2021-05-10	Unknown							0
VAX-246	F	03/03/2021	COVID 19 PFIZER	2	68	0	2021-05-10	Unknown							0
VAX-247	M	27/01/2021	COVID 19 PFIZER	2	75	1	2021-04-12	no (1st wave serology)	<12	Negative	2020-04-30				1
VAX-248	F	27/01/2021	COVID 19 PFIZER	2	103	0	2021-05-10	no (1st and 2nd wave serology)	<12	Negative	2020-05-01	0.089	Negative	2021-01-13	2
VAX-249	M	04/02/2021	COVID 19 PFIZER	2	95	0	2021-05-10	no (1st wave serology)	<12	Negative	2020-04-30				1
VAX-250	M	02/02/2021	COVID 19 PFIZER	2	97	0	2021-05-10	Unknown							0
VAX-251	M	30/01/2021	COVID 19 PFIZER	2	100	0	2021-05-10	no (1st wave serology)	<12	Negative	2020-04-29				1
VAX-252	F	30/01/2021	COVID 19 PFIZER	2	100	0	2021-05-10	no (1st and 2nd wave serology)	<12	Negative	2020-04-29	0.086	Negative	2021-01-07	2
VAX-253	F	29/01/2021	COVID 19 PFIZER	2	101	0	2021-05-10	no (1st and 2nd wave serology)	<12	Negative	2020-04-29	0.099	Negative	2021-01-21	2
VAX-254	M	02/02/2021	COVID 19 PFIZER	2	97	0	2021-05-10	yes				106.4	Positive	2021-01-22	1
VAX-255	F	04/02/2021	COVID 19 PFIZER	2	95	0	2021-05-10	no (1st and 2nd wave serology)	<12	Negative	2020-04-29	0.093	Negative	2021-01-05	2
VAX-256	M	04/02/2021	COVID 19 PFIZER	2	95	0	2021-05-10	no (1st wave serology)	<12	Negative	2020-04-29				1
VAX-257	F	29/01/2021	COVID 19 PFIZER	2	101	0	2021-05-10	no (1st and 2nd wave serology)	<12	Negative	2020-05-01	0.088	Negative	2021-01-05	2
VAX-258	F	29/01/2021	COVID 19 PFIZER	2	101	0	2021-05-10	no (1st and 2nd wave serology)	<12	Negative	2020-04-29	0.087	Negative	2020-12-15	2
VAX-259	F	05/02/2021	COVID 19 PFIZER	2	94	0	2021-05-10	yes	<12	Negative	2020-05-04	99.29	Positive	2021-01-12	2
VAX-260	F	30/01/2021	COVID 19 PFIZER	2	100	0	2021-05-10	no (1st and 2nd wave serology)	<12	Negative	2020-04-30	0.088	Negative	2021-01-18	2
VAX-261	M	01/03/2021	COVID 19 PFIZER	2	70	0	2021-05-10	Unknown							0
VAX-262	M	26/01/2021	COVID 19 PFIZER	2	104	0	2021-05-10	no (1st and 2nd wave serology)	<12	Negative	2020-04-30	0.084	Negative	2021-01-05	2
VAX-263	M	30/01/2021	COVID 19 PFIZER	2	100	0	2021-05-10	no (1st and 2nd wave serology)	<12	Negative	2020-04-29	0.085	Negative	2020-12-15	2
VAX-264	M	02/02/2021	COVID 19 PFIZER	2	97	0	2021-05-10	no (1st and 2nd wave serology)	<12	Negative	2020-05-01	0.096	Negative	2021-01-11	2
VAX-265	F	04/03/2021	COVID 19 PFIZER	2	67	0	2021-05-10	no (1st and 2nd wave serology)	<12	Negative	2020-04-29	0.086	Negative	2021-01-07	2
VAX-266	M	02/02/2021	COVID 19 PFIZER	2	97	0	2021-05-10	yes	75,2	Positive	2020-04-30				1
VAX-267	F	27/01/2021	COVID 19 PFIZER	2	103	0	2021-05-10	no (1st and 2nd wave serology)	<12	Negative	2020-04-29	0.093	Negative	2021-01-07	2
VAX-268	F	28/01/2021	COVID 19 PFIZER	2	102	0	2021-05-10	no (1st wave serology)	<12	Negative	2020-04-30				1
VAX-269	M	25/01/2021	COVID 19 PFIZER	2	105	0	2021-05-10	no (1st and 2nd wave serology)	<12	Negative	2020-04-30	0.089	Negative	2020-12-16	2
VAX-270	M	26/01/2021	COVID 19 PFIZER	2	104	0	2021-05-10	Unknown							0
VAX-271	M	25/01/2021	COVID 19 PFIZER	2	105	0	2021-05-10	no (1st and 2nd wave serology)	<12	Negative	2020-04-29	0.088	Negative	2020-12-29	2
VAX-272	F	06/02/2021	COVID 19 PFIZER	2	93	0	2021-05-10	no (1st and 2nd wave serology)	<12	Negative	2020-04-29	0.094	Negative	2021-01-12	2
VAX-273	F	06/02/2021	COVID 19 PFIZER	2	93	0	2021-05-10	no (1st wave serology)	<12	Negative	2020-05-04				1
VAX-274	M	18/01/2021	COVID 19 PFIZER	2	112	0	2021-05-10	no (1st wave serology)	<12	Negative	2020-04-29				1
VAX-275	M	29/01/2021	COVID 19 PFIZER	2	101	0	2021-05-10	no (1st and 2nd wave serology)	<12	Negative	2020-04-30	0.09	Negative	2021-01-15	2
VAX-276	F	06/02/2021	COVID 19 PFIZER	2	93	0	2021-05-10	no (1st and 2nd wave serology)	<12	Negative	2020-04-30	0.086	Negative	2021-01-07	2
VAX-277	F	05/02/2021	COVID 19 PFIZER	2	94	0	2021-05-10	no (1st wave serology)	<12	Negative	2020-04-30				1
VAX-278	F	01/03/2021	COVID 19 PFIZER	2	70	0	2021-05-10	Unknown							0
VAX-279	M	25/01/2021	COVID 19 PFIZER	2	105	0	2021-05-10	no (1st and 2nd wave serology)	<12	Negative	2020-04-29	0.088	Negative	2020-12-17	2
VAX-280	F	03/02/2021	COVID 19 PFIZER	2	96	0	2021-05-10	yes	<12	Negative	2020-04-30	5.78	Positive	2020-12-29	2
VAX-281	F	05/02/2021	COVID 19 PFIZER	2	94	0	2021-05-10	no (1st and 2nd wave serology)	<12	Negative	2020-04-29	0.088	Negative	2021-01-13	2
VAX-282	F	01/02/2021	COVID 19 PFIZER	2	98	0	2021-05-10	no (1st and 2nd wave serology)	<12	Negative	2020-05-04	0.092	Negative	2021-02-01	2
VAX-283	F	09/02/2021	COVID 19 PFIZER	2	90	0	2021-05-10	yes	15,8	Positive	2020-04-29				1
VAX-284	F	01/02/2021	COVID 19 PFIZER	2	98	0	2021-05-10	no (1st and 2nd wave serology)	<12	Negative	2020-04-29	0.094	Negative	2021-01-18	2
VAX-285	F	04/02/2021	COVID 19 PFIZER	2	95	0	2021-05-10	no (1st wave serology)	<12	Negative	2020-05-06				1
VAX-286	F	03/02/2021	COVID 19 PFIZER	2	96	0	2021-05-10	Unknown							0
VAX-287	F	29/01/2021	COVID 19 PFIZER	2	101	0	2021-05-10	no (1st and 2nd wave serology)	<12	Negative	2020-04-29	0.087	Negative	2021-01-04	2
VAX-288	M	28/01/2021	COVID 19 PFIZER	2	102	0	2021-05-10	no (1st and 2nd wave serology)	<12	Negative	2020-04-29	0.092	Negative	2021-01-07	2
VAX-289	M	05/02/2021	COVID 19 PFIZER	2	94	0	2021-05-10	yes	<12	Negative	2020-04-29	1.45	Positive	2020-12-15	2
VAX-290	F	02/03/2021	COVID 19 PFIZER	2	69	0	2021-05-10	yes	56,7	Positive	2020-04-30	6.76	Positive	2021-01-05	2
VAX-291	M	08/04/2021	COVID 19 PFIZER	2	32	0	2021-05-10	Unknown							0
VAX-292	M	02/02/2021	COVID 19 PFIZER	2	97	0	2021-05-10	no (1st and 2nd wave serology)	<12	Negative	2020-04-30	0.096	Negative	2021-02-01	2
VAX-293	M	18/01/2021	COVID 19 PFIZER	2	112	0	2021-05-10	no (1st wave serology)	<12	Negative	2020-04-30				1
VAX-294	F	03/02/2021	COVID 19 PFIZER	2	96	0	2021-05-10	Unknown							0
VAX-295	M	04/02/2021	COVID 19 PFIZER	2	95	0	2021-05-10	Unknown							0
VAX-296	F	26/01/2021	COVID 19 PFIZER	2	104	0	2021-05-10	no (1st and 2nd wave serology)	<12	Negative	2020-04-29	0.09	Negative	2021-01-05	2
VAX-297	M	25/01/2021	COVID 19 PFIZER	2	105	0	2021-05-10	no (2nd wave serology)				0.09	Negative	2021-01-20	1
VAX-298	M	06/02/2021	COVID 19 PFIZER	2	93	0	2021-05-10	no (1st wave serology)	<12	Negative	2020-04-30				1
VAX-299	F	30/01/2021	COVID 19 PFIZER	2	100	0	2021-05-10	no (1st and 2nd wave serology)	<12	Negative	2020-04-30	0.085	Negative	2021-01-26	2
VAX-300	F	08/04/2021	COVID 19 PFIZER	2	32	0	2021-05-10	dubious	12,4	Dubious	2020-04-30	0.089	Negative	2021-01-08	2
VAX-301	F	25/01/2021	COVID 19 PFIZER	2	105	0	2021-05-10	no (1st and 2nd wave serology)	<12	Negative	2020-04-30	0.087	Negative	2020-12-15	2
VAX-302	M	05/02/2021	COVID 19 PFIZER	2	94	0	2021-05-10	yes	24,8	Positive	2020-04-30				1
VAX-303	M	30/01/2021	COVID 19 PFIZER	2	100	0	2021-05-10	no (2nd wave serology)				0.087	Negative	2020-12-22	1
VAX-304	F	04/02/2021	COVID 19 PFIZER	2	95	0	2021-05-10	no (1st and 2nd wave serology)	<12	Negative	2020-04-30	0.094	Negative	2021-01-18	2
VAX-305	F	29/01/2021	COVID 19 PFIZER	2	101	0	2021-05-10	no (1st and 2nd wave serology)	<12	Negative	2020-04-29	0.095	Negative	2021-01-05	2
VAX-306	F	04/02/2021	COVID 19 PFIZER	2	95	0	2021-05-10	Unknown							0
VAX-307	F	01/02/2021	COVID 19 PFIZER	2	98	0	2021-05-10	no (1st and 2nd wave serology)	<12	Negative	2020-04-30	0.088	Negative	2021-01-18	2
VAX-308	M	25/01/2021	COVID 19 PFIZER	2	105	0	2021-05-10	no (1st and 2nd wave serology)	<12	Negative	2020-04-30	0.093	Negative	2020-12-18	2
VAX-309	F	28/01/2021	COVID 19 PFIZER	2	102	0	2021-05-10	no (1st and 2nd wave serology)	<12	Negative	2020-04-29	0.096	Negative	2020-12-17	2
VAX-310	M	01/02/2021	COVID 19 PFIZER	2	98	0	2021-05-10	no (1st wave serology)	<12	Negative	2020-04-30				1
VAX-311	F	05/02/2021	COVID 19 PFIZER	2	94	0	2021-05-10	no (1st wave serology)	<12	Negative	2020-05-04				1
VAX-312	F	02/02/2021	COVID 19 PFIZER	2	97	0	2021-05-10	no (1st and 2nd wave serology)	<12	Negative	2020-04-30	0.089	Negative	2021-01-08	2
VAX-313	F	04/03/2021	COVID 19 PFIZER	2	67	0	2021-05-10	Unknown							0
VAX-314	M	03/03/2021	COVID 19 PFIZER	2	68	0	2021-05-10	yes	31,1	Positive	2020-04-30				1
VAX-315	M	01/03/2021	COVID 19 PFIZER	2	70	0	2021-05-10	no (1st and 2nd wave serology)	<12	Negative	2020-04-29	0.09	Negative	2021-01-15	2
VAX-316	F	02/02/2021	COVID 19 PFIZER	2	97	0	2021-05-10	no (1st and 2nd wave serology)	<12	Negative	2020-04-29	0.088	Negative	2021-01-07	2
VAX-317	F	09/02/2021	COVID 19 PFIZER	2	90	0	2021-05-10	Unknown							0
VAX-318	F	27/01/2021	COVID 19 PFIZER	2	103	0	2021-05-10	no (1st and 2nd wave serology)	<12	Negative	2020-04-30	0.091	Negative	2021-01-05	2
VAX-319	F	02/02/2021	COVID 19 PFIZER	2	97	0	2021-05-10	no (1st and 2nd wave serology)	<12	Negative	2020-04-29	0.087	Negative	2021-01-08	2
VAX-320	F	29/01/2021	COVID 19 PFIZER	2	101	0	2021-05-10	no (1st and 2nd wave serology)	<12	Negative	2020-04-29	0.086	Negative	2020-12-18	2
VAX-321	M	29/01/2021	COVID 19 PFIZER	2	101	0	2021-05-10	no (1st and 2nd wave serology)	<12	Negative	2020-04-29	0.095	Negative	2020-12-18	2
VAX-322	M	29/01/2021	COVID 19 PFIZER	2	101	0	2021-05-10	no (1st and 2nd wave serology)	<12	Negative	2020-04-30	0.095	Negative	2021-01-27	2
VAX-323	F	08/02/2021	COVID 19 PFIZER	2	91	0	2021-05-10	no (1st and 2nd wave serology)	<12	Negative	2020-04-29	0.09	Negative	2021-01-28	2
VAX-324	F	29/01/2021	COVID 19 PFIZER	2	101	0	2021-05-10	no (1st wave serology)	<12	Negative	2020-05-04				1
VAX-325	M	28/01/2021	COVID 19 PFIZER	2	102	0	2021-05-10	no (1st wave serology)	<12	Negative	2020-04-29				1
VAX-326	M	01/02/2021	COVID 19 PFIZER	2	98	0	2021-05-10	Unknown							0
VAX-327	F	04/02/2021	COVID 19 PFIZER	2	95	0	2021-05-10	no (1st wave serology)	<12	Negative	2020-04-30				1
VAX-328	F	08/03/2021	COVID 19 PFIZER	2	63	0	2021-05-10	no (1st and 2nd wave serology)	<12	Negative	2020-04-29	0.097	Negative	2021-01-29	2
VAX-329	F	03/03/2021	COVID 19 PFIZER	2	68	0	2021-05-10	Unknown							0
VAX-330	M	29/01/2021	COVID 19 PFIZER	2	101	0	2021-05-10	no (1st wave serology)	<12	Negative	2020-04-29				1
VAX-331	F	09/02/2021	COVID 19 PFIZER	2	90	0	2021-05-10	Unknown							0
VAX-332	F	25/01/2021	COVID 19 PFIZER	2	105	0	2021-05-10	no (1st wave serology)	<12	Negative	2020-04-29				1
VAX-333	F	02/03/2021	COVID 19 PFIZER	2	69	0	2021-05-10	no (1st and 2nd wave serology)	<12	Negative	2020-04-30	0.1	Negative	2020-12-15	2
VAX-334	F	04/02/2021	COVID 19 PFIZER	2	95	0	2021-05-10	no (1st and 2nd wave serology)	<12	Negative	2020-04-29	0.092	Negative	2021-01-11	2
VAX-335	F	28/01/2021	COVID 19 PFIZER	2	102	0	2021-05-10	no (1st and 2nd wave serology)	<12	Negative	2020-04-29	0.087	Negative	2021-01-04	2
VAX-336	M	25/01/2021	COVID 19 PFIZER	2	105	0	2021-05-10	no (1st wave serology)	<12	Negative	2020-04-30				1
VAX-337	F	30/01/2021	COVID 19 PFIZER	2	100	0	2021-05-10	no (1st wave serology)	<12	Negative	2020-04-29				1
VAX-338	F	04/02/2021	COVID 19 PFIZER	2	95	0	2021-05-10	yes	59,5	Positive	2020-04-29				1
VAX-339	F	09/02/2021	COVID 19 PFIZER	2	90	0	2021-05-10	Unknown							0
VAX-340	F	03/02/2021	COVID 19 PFIZER	2	96	0	2021-05-10	no (1st wave serology)	<12	Negative	2020-04-29				1
VAX-341	F	04/02/2021	COVID 19 PFIZER	2	95	0	2021-05-10	no (1st and 2nd wave serology)	<12	Negative	2020-04-30	0.096	Negative	2021-01-20	2
VAX-342	M	04/02/2021	COVID 19 PFIZER	2	95	0	2021-05-10	Unknown							0
VAX-343	F	02/02/2021	COVID 19 PFIZER	2	97	0	2021-05-10	yes	79,2	Positive	2020-05-05	55.18	Positive	2021-01-13	2
VAX-344	F	08/02/2021	COVID 19 PFIZER	2	91	0	2021-05-10	no (1st wave serology)	<12	Negative	2020-04-29				1
VAX-345	M	30/01/2021	COVID 19 PFIZER	2	100	0	2021-05-10	no (2nd wave serology)				0.1	Negative	2021-01-18	1
VAX-346	M	25/01/2021	COVID 19 PFIZER	2	105	0	2021-05-10	no (1st and 2nd wave serology)	<12	Negative	2020-04-29	0.091	Negative	2020-12-18	2
VAX-347	F	19/04/2021	PFIZER	2	21	0	2021-05-10	no (1st and 2nd wave serology)	<12	Negative	2020-04-29	0.283	Negative	2021-01-19	2
VAX-348	M	02/04/2021	COVID 19 PFIZER	2	38	0	2021-05-10	no (1st and 2nd wave serology)	<12	Negative	2020-04-30	0.092	Negative	2021-02-01	2
VAX-349	F	30/01/2021	COVID 19 PFIZER	2	100	0	2021-05-10	no (1st and 2nd wave serology)	<12	Negative	2020-04-30	0.09	Negative	2021-01-07	2
VAX-350	M	05/02/2021	COVID 19 PFIZER	2	94	0	2021-05-10	Unknown							0
VAX-351	M	09/02/2021	COVID 19 PFIZER	2	90	0	2021-05-10	no (1st and 2nd wave serology)	<12	Negative	2020-04-30	0.093	Negative	2021-01-21	2
VAX-352	F	30/03/2021	COVID 19 PFIZER	2	41	0	2021-05-10	no (1st and 2nd wave serology)	<12	Negative	2020-05-05	0.092	Negative	2020-12-22	2
VAX-353	F	02/04/2021	COVID 19 PFIZER	2	38	0	2021-05-10	yes	104,0	Positive	2020-04-29				1
VAX-354	F	30/01/2021	COVID 19 PFIZER	2	100	0	2021-05-10	no (1st and 2nd wave serology)	<12	Negative	2020-04-30	0.087	Negative	2021-01-12	2
VAX-355	F	08/04/2021	COVID 19 PFIZER	2	32	0	2021-05-10	Unknown							0
VAX-356	F	27/01/2021	COVID 19 PFIZER	2	103	0	2021-05-10	no (1st and 2nd wave serology)	<12	Negative	2020-04-29	0.095	Negative	2020-12-22	2
VAX-357	F	26/02/2021	COVID 19 PFIZER	2	73	0	2021-05-10	Unknown							0
VAX-358	F	30/01/2021	COVID 19 PFIZER	2	100	0	2021-05-10	no (1st and 2nd wave serology)	<12	Negative	2020-05-04	0.088	Negative	2021-01-15	2
VAX-359	M	29/01/2021	COVID 19 PFIZER	2	101	0	2021-05-10	Unknown							0
VAX-360	M	26/02/2021	COVID 19 PFIZER	2	73	0	2021-05-10	Unknown							0
VAX-361	F	28/01/2021	COVID 19 PFIZER	2	102	0	2021-05-10	no (1st wave serology)	<12	Negative	2020-04-30				1
VAX-362	M	30/01/2021	COVID 19 PFIZER	2	100	0	2021-05-10	no (1st and 2nd wave serology)	<12	Negative	2020-04-30	0.091	Negative	2021-01-19	2
VAX-363	M	25/01/2021	COVID 19 PFIZER	2	105	0	2021-05-10	no (1st and 2nd wave serology)	<12	Negative	2020-04-30	0.087	Negative	2021-01-13	2
VAX-364	M	01/02/2021	COVID 19 PFIZER	2	98	0	2021-05-10	no (1st and 2nd wave serology)	<12	Negative	2020-04-29	0.093	Negative	2021-01-18	2
VAX-365	M	28/01/2021	COVID 19 PFIZER	2	102	0	2021-05-10	no (1st wave serology)	<12	Negative	2020-05-01				1
VAX-366	M	02/02/2021	COVID 19 PFIZER	2	97	0	2021-05-10	no (1st and 2nd wave serology)	<12	Negative	2020-05-04	0.101	Negative	2021-01-22	2
VAX-367	M	27/01/2021	COVID 19 PFIZER	2	103	0	2021-05-10	no (1st and 2nd wave serology)	<12	Negative	2020-04-29	0.09	Negative	2020-12-22	2
VAX-368	F	03/03/2021	COVID 19 PFIZER	2	68	0	2021-05-10	no (1st wave serology)	<12	Negative	2020-04-30				1
VAX-369	F	28/01/2021	COVID 19 PFIZER	2	102	0	2021-05-10	no (1st wave serology)	<12	Negative	2020-04-29				1
VAX-370	M	03/02/2021	COVID 19 PFIZER	2	96	0	2021-05-10	yes	<12	Negative	2020-04-30	48.41	Positive	2020-12-15	2
VAX-371	F	27/01/2021	COVID 19 PFIZER	2	103	0	2021-05-10	no (1st and 2nd wave serology)	<12	Negative	2020-04-30	0.091	Negative	2021-01-11	2
VAX-372	F	03/02/2021	COVID 19 PFIZER	2	96	0	2021-05-10	yes	28,4	Positive	2020-05-01	68.69	Positive	2020-12-15	2
VAX-373	M	03/02/2021	COVID 19 PFIZER	2	96	0	2021-05-10	yes	18,1	Positive	2020-04-30	17.31	Positive	2020-12-17	2
VAX-374	F	04/02/2021	COVID 19 PFIZER	2	95	0	2021-05-10	Unknown							0
VAX-375	F	15/03/2021	COVID 19 PFIZER	2	56	0	2021-05-10	no (1st and 2nd wave serology)	<12	Negative	2020-04-29	0.093	Negative	2021-01-25	2
VAX-376	M	06/02/2021	COVID 19 PFIZER	2	93	0	2021-05-10	no (1st wave serology)	<12	Negative	2020-04-29				1
VAX-377	F	03/03/2021	COVID 19 PFIZER	2	68	0	2021-05-10	Unknown							0
VAX-378	F	26/01/2021	COVID 19 PFIZER	2	104	0	2021-05-10	no (1st and 2nd wave serology)	<12	Negative	2020-04-29	0.088	Negative	2021-01-04	2
VAX-379	F	09/02/2021	COVID 19 PFIZER	2	90	0	2021-05-10	no (1st wave serology)	<12	Negative	2020-04-29				1
VAX-380	F	30/01/2021	COVID 19 PFIZER	2	100	0	2021-05-10	no (1st and 2nd wave serology)	<12	Negative	2020-04-30	0.081	Negative	2021-02-03	2
VAX-381	F	04/03/2021	COVID 19 PFIZER	2	67	0	2021-05-10	no (1st wave serology)	<12	Negative	2020-05-04				1
VAX-382	F	25/01/2021	COVID 19 PFIZER	2	105	0	2021-05-10	no (1st and 2nd wave serology)	<12	Negative	2020-04-29	0.09	Negative	2020-12-15	2
VAX-383	F	03/02/2021	COVID 19 PFIZER	2	96	0	2021-05-10	no (1st wave serology)	<12	Negative	2020-04-29				1
VAX-384	F	27/01/2021	COVID 19 PFIZER	2	103	0	2021-05-10	no (1st and 2nd wave serology)	<12	Negative	2020-05-01	0.088	Negative	2020-12-21	2
VAX-385	F	05/02/2021	COVID 19 PFIZER	2	94	0	2021-05-10	no (1st wave serology)	<12	Negative	2020-04-29				1
VAX-386	M	27/01/2021	COVID 19 PFIZER	2	103	0	2021-05-10	Unknown							0
VAX-387	F	25/01/2021	COVID 19 PFIZER	2	105	0	2021-05-10	no (1st and 2nd wave serology)	<12	Negative	2020-04-30	0.096	Negative	2020-12-22	2
VAX-388	M	03/02/2021	COVID 19 PFIZER	2	96	0	2021-05-10	no (1st and 2nd wave serology)	<12	Negative	2020-04-30	0.087	Negative	2021-01-15	2
VAX-389	F	05/02/2021	COVID 19 PFIZER	2	94	0	2021-05-10	Unknown							0
VAX-390	F	29/01/2021	COVID 19 PFIZER	2	101	0	2021-05-10	Unknown							0
VAX-391	F	06/02/2021	COVID 19 PFIZER	2	93	0	2021-05-10	Unknown							0
VAX-392	F	27/01/2021	COVID 19 PFIZER	2	103	0	2021-05-10	no (2nd wave serology)				0.139	Negative	2020-12-28	1
VAX-393	M	06/02/2021	COVID 19 PFIZER	2	93	0	2021-05-10	no (1st and 2nd wave serology)	<12	Negative	2020-04-30	0.088	Negative	2021-01-13	2
VAX-394	F	26/02/2021	COVID 19 PFIZER	2	73	0	2021-05-10	Unknown							0
VAX-395	M	06/02/2021	COVID 19 PFIZER	2	93	0	2021-05-10	Unknown							0
VAX-396	F	03/02/2021	COVID 19 PFIZER	2	96	0	2021-05-10	yes	<12	Negative	2020-04-29	23.46	Positive	2020-12-17	2
VAX-397	F	03/02/2021	COVID 19 PFIZER	2	96	0	2021-05-10	no (1st and 2nd wave serology)	<12	Negative	2020-04-30	0.092	Negative	2021-01-07	2
VAX-398	F	29/01/2021	COVID 19 PFIZER	2	101	0	2021-05-10	no (1st wave serology)	<12	Negative	2020-04-29				1
VAX-399	F	01/02/2021	COVID 19 PFIZER	2	98	0	2021-05-10	no (1st wave serology)	<12	Negative	2020-04-29				1
VAX-400	F	03/02/2021	COVID 19 PFIZER	2	96	0	2021-05-10	no (2nd wave serology)				0.088	Negative	2021-01-04	1
VAX-401	M	04/03/2021	COVID 19 PFIZER	2	67	0	2021-05-10	Unknown							0
VAX-402	F	13/03/2021	COVID 19 PFIZER	2	58	0	2021-05-10	no (1st and 2nd wave serology)	<12	Negative	2020-04-30	0.095	Negative	2021-01-20	2
VAX-403	F	01/02/2021	COVID 19 PFIZER	2	98	0	2021-05-10	no (1st and 2nd wave serology)	<12	Negative	2020-04-29	0.086	Negative	2021-01-15	2
VAX-404	M	05/02/2021	COVID 19 PFIZER	2	94	0	2021-05-10	yes	31,4	Positive	2020-04-30	28.92	Positive	2021-01-19	2
VAX-405	F	05/02/2021	COVID 19 PFIZER	2	94	0	2021-05-10	yes	<12	Negative	2020-04-29	10.66	Positive	2021-01-07	2
VAX-406	F	28/01/2021	COVID 19 PFIZER	2	102	0	2021-05-10	no (1st and 2nd wave serology)	<12	Negative	2020-04-29	0.091	Negative	2021-01-13	2
VAX-407	M	06/02/2021	COVID 19 PFIZER	2	93	0	2021-05-10	Unknown							0
VAX-408	F	03/02/2021	COVID 19 PFIZER	2	96	0	2021-05-10	no (1st wave serology)	<12	Negative	2020-04-29				1
VAX-409	F	01/02/2021	COVID 19 PFIZER	2	98	0	2021-05-10	no (1st and 2nd wave serology)	<12	Negative	2020-04-30	0.096	Negative	2021-02-01	2
VAX-410	F	27/01/2021	COVID 19 PFIZER	2	103	0	2021-05-10	no (1st and 2nd wave serology)	<12	Negative	2020-04-29	0.091	Negative	2021-01-12	2
VAX-411	M	09/02/2021	COVID 19 PFIZER	2	90	0	2021-05-10	no (1st wave serology)	<12	Negative	2020-04-30				1
VAX-412	M	05/02/2021	COVID 19 PFIZER	2	94	0	2021-05-10	no (1st and 2nd wave serology)	<12	Negative	2020-04-30	0.088	Negative	2021-01-19	2
VAX-413	M	04/03/2021	COVID 19 PFIZER	2	67	0	2021-05-10	no (1st wave serology)	<12	Negative	2020-04-29				1
VAX-414	M	28/01/2021	COVID 19 PFIZER	2	102	0	2021-05-10	no (1st and 2nd wave serology)	<12	Negative	2020-04-30	0.087	Negative	2021-02-03	2
VAX-415	F	02/02/2021	COVID 19 PFIZER	2	97	0	2021-05-10	no (1st and 2nd wave serology)	<12	Negative	2020-04-30	0.085	Negative	2021-01-15	2
VAX-416	F	02/02/2021	COVID 19 PFIZER	2	97	0	2021-05-10	no (2nd wave serology)				0.088	Negative	2021-01-15	1
VAX-417	F	01/02/2021	COVID 19 PFIZER	2	98	0	2021-05-10	no (2nd wave serology)				0.089	Negative	2021-01-07	1
VAX-418	F	01/03/2021	COVID 19 PFIZER	2	70	0	2021-05-10	no (1st wave serology)	<12	Negative	2020-04-29				1
VAX-419	F	06/02/2021	COVID 19 PFIZER	2	93	0	2021-05-10	no (1st and 2nd wave serology)	<12	Negative	2020-04-30	0.09	Negative	2021-01-14	2
VAX-420	F	09/02/2021	COVID 19 PFIZER	2	90	0	2021-05-10	yes	32,3	Positive	2020-05-04	25.76	Positive	2021-02-01	2
VAX-421	F	26/01/2021	COVID 19 PFIZER	2	104	0	2021-05-10	no (1st wave serology)	<12	Negative	2020-04-29				1
VAX-422	F	03/02/2021	COVID 19 PFIZER	2	96	0	2021-05-10	no (1st and 2nd wave serology)	<12	Negative	2020-05-04	0.085	Negative	2021-01-04	2
VAX-423	F	25/01/2021	COVID 19 PFIZER	2	105	0	2021-05-10	dubious	12,1	Dubious	2020-04-29	0.089	Negative	2020-12-17	2
VAX-424	M	09/02/2021	COVID 19 PFIZER	2	90	0	2021-05-10	dubious	12,0	Dubious	2020-05-04				1
VAX-425	F	29/01/2021	COVID 19 PFIZER	2	101	0	2021-05-10	no (2nd wave serology)				0.088	Negative	2020-12-29	1
VAX-426	M	19/04/2021	PFIZER	2	21	0	2021-05-10	no (1st and 2nd wave serology)	<12	Negative	2020-05-01	0.09	Negative	2020-12-17	2
VAX-427	F	28/01/2021	COVID 19 PFIZER	2	102	0	2021-05-10	no (1st and 2nd wave serology)	<12	Negative	2020-04-29	0.092	Negative	2021-01-27	2
VAX-428	F	27/01/2021	COVID 19 PFIZER	2	103	0	2021-05-10	no (1st and 2nd wave serology)	<12	Negative	2020-04-29	0.087	Negative	2020-12-15	2
VAX-429	M	27/01/2021	COVID 19 PFIZER	2	103	0	2021-05-10	no (1st and 2nd wave serology)	<12	Negative	2020-05-01	0.088	Negative	2020-12-18	2
VAX-430	F	26/01/2021	COVID 19 PFIZER	2	104	0	2021-05-10	no (1st wave serology)	<12	Negative	2020-04-30				1
VAX-431	F	30/01/2021	COVID 19 PFIZER	2	100	0	2021-05-10	no (2nd wave serology)				0.088	Negative	2021-01-04	1
VAX-432	F	03/02/2021	COVID 19 PFIZER	2	96	0	2021-05-10	no (2nd wave serology)				0.091	Negative	2021-01-22	1
VAX-433	F	01/03/2021	COVID 19 PFIZER	2	70	0	2021-05-10	no (1st wave serology)	<12	Negative	2020-05-04				1
VAX-434	F	02/02/2021	COVID 19 PFIZER	2	97	0	2021-05-10	no (2nd wave serology)				0.11	Negative	2021-02-03	1
VAX-435	F	27/01/2021	COVID 19 PFIZER	2	103	0	2021-05-10	no (1st and 2nd wave serology)	<12	Negative	2020-04-29	0.089	Negative	2020-12-15	2
VAX-436	F	06/02/2021	COVID 19 PFIZER	2	93	0	2021-05-10	dubious	13,5	Dubious	2020-04-29	0.091	Negative	2020-12-22	2
VAX-437	M	02/02/2021	COVID 19 PFIZER	2	97	0	2021-05-10	no (1st and 2nd wave serology)	<12	Negative	2020-04-29	0.095	Negative	2021-01-04	2
VAX-438	F	25/01/2021	COVID 19 PFIZER	2	105	0	2021-05-10	no (1st and 2nd wave serology)	<12	Negative	2020-04-30	0.086	Negative	2020-12-21	2
VAX-439	F	25/01/2021	COVID 19 PFIZER	2	105	0	2021-05-10	no (1st and 2nd wave serology)	<12	Negative	2020-04-30	0.1	Negative	2020-12-18	2
VAX-440	F	01/02/2021	COVID 19 PFIZER	2	98	0	2021-05-10	no (1st and 2nd wave serology)	<12	Negative	2020-05-01	0.098	Negative	2021-01-04	2
VAX-441	F	01/02/2021	COVID 19 PFIZER	2	98	0	2021-05-10	no (1st and 2nd wave serology)	<12	Negative	2020-05-05	0.093	Negative	2020-12-28	2
VAX-442	M	28/01/2021	COVID 19 PFIZER	2	102	0	2021-05-10	no (1st and 2nd wave serology)	<12	Negative	2020-04-30	0.093	Negative	2021-01-07	2
VAX-443	M	04/02/2021	COVID 19 PFIZER	2	95	0	2021-05-10	no (1st and 2nd wave serology)	<12	Negative	2020-04-30	0.093	Negative	2020-12-21	2
VAX-444	M	25/01/2021	COVID 19 PFIZER	2	105	0	2021-05-10	no (1st and 2nd wave serology)	<12	Negative	2020-04-29	0.088	Negative	2021-01-12	2
VAX-445	F	04/02/2021	COVID 19 PFIZER	2	95	0	2021-05-10	no (1st and 2nd wave serology)	<12	Negative	2020-04-30	0.096	Negative	2020-12-22	2
VAX-446	F	25/01/2021	COVID 19 PFIZER	2	105	0	2021-05-10	no (1st wave serology)	<12	Negative	2020-04-29				1
VAX-447	F	06/02/2021	COVID 19 PFIZER	2	93	0	2021-05-10	no (2nd wave serology)				0.089	Negative	2021-01-05	1
VAX-448	M	01/02/2021	COVID 19 PFIZER	2	98	0	2021-05-10	no (1st wave serology)	<12	Negative	2020-05-01				1
VAX-449	M	03/02/2021	COVID 19 PFIZER	2	96	0	2021-05-10	no (1st and 2nd wave serology)	<12	Negative	2020-04-29	0.084	Negative	2021-01-04	2
VAX-450	F	27/01/2021	COVID 19 PFIZER	2	103	0	2021-05-10	no (1st wave serology)	<12	Negative	2020-04-29				1
VAX-451	M	27/01/2021	COVID 19 PFIZER	2	103	0	2021-05-10	no (1st and 2nd wave serology)	<12	Negative	2020-05-04	0.089	Negative	2021-01-08	2
VAX-452	M	29/01/2021	COVID 19 PFIZER	2	101	0	2021-05-10	no (1st and 2nd wave serology)	<12	Negative	2020-05-04	0.094	Negative	2021-01-20	2
VAX-453	F	25/01/2021	COVID 19 PFIZER	2	105	0	2021-05-10	no (1st and 2nd wave serology)	<12	Negative	2020-04-29	0.087	Negative	2020-12-21	2
VAX-454	F	30/01/2021	COVID 19 PFIZER	2	100	0	2021-05-10	no (1st and 2nd wave serology)	<12	Negative	2020-04-30	0.089	Negative	2021-01-11	2
VAX-455	F	04/02/2021	COVID 19 PFIZER	2	95	0	2021-05-10	no (1st and 2nd wave serology)	<12	Negative	2020-04-30	0.083	Negative	2020-12-17	2
VAX-456	M	01/02/2021	COVID 19 PFIZER	2	98	0	2021-05-10	no (2nd wave serology)				0.093	Negative	2021-01-11	1
VAX-457	F	05/02/2021	COVID 19 PFIZER	2	94	0	2021-05-10	yes	<12	Negative	2020-04-29	130.4	Positive	2021-01-15	2
VAX-458	M	01/02/2021	COVID 19 PFIZER	2	98	0	2021-05-10	no (1st wave serology)	<12	Negative	2020-04-29				1
VAX-459	F	09/02/2021	COVID 19 PFIZER	2	90	0	2021-05-10	no (1st and 2nd wave serology)	<12	Negative	2020-04-29	0.092	Negative	2021-01-18	2
VAX-460	F	28/01/2021	COVID 19 PFIZER	2	102	0	2021-05-10	no (1st and 2nd wave serology)	<12	Negative	2020-04-30	0.088	Negative	2021-01-11	2
VAX-461	F	04/02/2021	COVID 19 PFIZER	2	95	0	2021-05-10	yes	16,7	Positive	2020-04-29				1
VAX-462	F	30/01/2021	COVID 19 PFIZER	2	100	0	2021-05-10	no (1st wave serology)	<12	Negative	2020-04-29				1
VAX-463	M	06/02/2021	COVID 19 PFIZER	2	93	0	2021-05-10	yes	<12	Negative	2020-04-30	25.7	Positive	2020-12-21	2
VAX-464	M	26/01/2021	COVID 19 PFIZER	2	104	0	2021-05-10	no (1st and 2nd wave serology)	<12	Negative	2020-04-30	0.09	Negative	2020-12-21	2
VAX-465	F	04/02/2021	COVID 19 PFIZER	2	95	0	2021-05-10	yes	<12	Negative	2020-04-29	3.39	Positive	2020-12-17	2
VAX-466	F	28/01/2021	COVID 19 PFIZER	2	102	0	2021-05-10	no (1st and 2nd wave serology)	<12	Negative	2020-04-29	0.09	Negative	2020-12-16	2
VAX-467	F	05/02/2021	COVID 19 PFIZER	2	94	0	2021-05-10	yes	<12	Negative	2020-04-29	9.01	Positive	2020-12-21	2
VAX-468	M	26/01/2021	COVID 19 PFIZER	2	104	0	2021-05-10	no (1st wave serology)	<12	Negative	2020-05-01				1
VAX-469	F	04/02/2021	COVID 19 PFIZER	2	95	0	2021-05-10	no (1st and 2nd wave serology)	<12	Negative	2020-04-30	0.092	Negative	2021-01-11	2
VAX-470	M	03/02/2021	COVID 19 PFIZER	2	96	0	2021-05-10	no (1st wave serology)	<12	Negative	2020-04-30				1
VAX-471	F	25/01/2021	COVID 19 PFIZER	2	105	0	2021-05-10	no (1st and 2nd wave serology)	<12	Negative	2020-04-29	0.09	Negative	2020-12-15	2
VAX-472	F	29/01/2021	COVID 19 PFIZER	2	101	0	2021-05-10	no (1st and 2nd wave serology)	<12	Negative	2020-05-01	0.084	Negative	2021-01-11	2
VAX-473	F	03/02/2021	COVID 19 PFIZER	2	96	0	2021-05-10	no (1st and 2nd wave serology)	<12	Negative	2020-04-29	0.093	Negative	2021-01-15	2
VAX-474	F	01/02/2021	COVID 19 PFIZER	2	98	0	2021-05-10	no (1st and 2nd wave serology)	<12	Negative	2020-04-30	0.129	Negative	2021-01-11	2
VAX-475	F	29/01/2021	COVID 19 PFIZER	2	101	0	2021-05-10	no (1st and 2nd wave serology)	<12	Negative	2020-05-01	0.09	Negative	2021-01-07	2
VAX-476	F	29/01/2021	COVID 19 PFIZER	2	101	0	2021-05-10	no (1st and 2nd wave serology)	<12	Negative	2020-05-01	0.086	Negative	2021-01-04	2
VAX-477	M	03/02/2021	COVID 19 PFIZER	2	96	0	2021-05-10	no (1st and 2nd wave serology)	<12	Negative	2020-05-01	0.099	Negative	2021-01-14	2
VAX-478	M	25/01/2021	COVID 19 PFIZER	2	105	0	2021-05-10	no (1st and 2nd wave serology)	<12	Negative	2020-05-01	0.087	Negative	2021-01-14	2
VAX-479	F	04/03/2021	COVID 19 PFIZER	2	67	0	2021-05-10	yes	43,5	Positive	2020-04-29	29.64	Positive	2021-01-19	2
VAX-480	M	05/02/2021	COVID 19 PFIZER	2	94	0	2021-05-10	Unknown							0
VAX-481	M	01/03/2021	COVID 19 PFIZER	2	70	0	2021-05-10	no (1st and 2nd wave serology)	<12	Negative	2020-05-04	0.099	Negative	2021-01-19	2
VAX-482	M	28/01/2021	COVID 19 PFIZER	2	102	0	2021-05-10	no (1st wave serology)	<12	Negative	2020-04-30				1
VAX-483	M	03/02/2021	COVID 19 PFIZER	2	96	0	2021-05-10	no (1st and 2nd wave serology)	<12	Negative	2020-04-29	0.086	Negative	2021-01-25	2
VAX-484	F	30/01/2021	COVID 19 PFIZER	2	100	0	2021-05-10	no (1st wave serology)	<12	Negative	2020-04-29				1
VAX-485	M	03/02/2021	COVID 19 PFIZER	2	96	0	2021-05-10	no (1st wave serology)	<12	Negative	2020-04-29				1
VAX-486	F	05/02/2021	COVID 19 PFIZER	2	94	0	2021-05-10	yes				22.61	Positive	2020-12-16	1
VAX-487	F	29/01/2021	COVID 19 PFIZER	2	101	0	2021-05-10	no (2nd wave serology)				0.084	Negative	2021-01-05	1
VAX-488	M	03/03/2021	COVID 19 PFIZER	2	68	0	2021-05-10	Unknown							0
VAX-489	F	30/01/2021	COVID 19 PFIZER	2	100	0	2021-05-10	no (2nd wave serology)				0.089	Negative	2021-01-08	1
VAX-490	F	26/01/2021	COVID 19 PFIZER	2	104	0	2021-05-10	no (1st and 2nd wave serology)	<12	Negative	2020-04-30	0.085	Negative	2020-12-15	2
VAX-491	F	02/02/2021	COVID 19 PFIZER	2	97	0	2021-05-10	no (2nd wave serology)				0.079	Negative	2021-02-01	1
VAX-492	M	26/01/2021	COVID 19 PFIZER	2	104	0	2021-05-10	no (1st and 2nd wave serology)	<12	Negative	2020-04-29	0.092	Negative	2020-12-17	2
VAX-493	M	29/01/2021	COVID 19 PFIZER	2	101	0	2021-05-10	no (1st and 2nd wave serology)	<12	Negative	2020-05-01	0.091	Negative	2021-01-07	2
VAX-494	F	29/01/2021	COVID 19 PFIZER	2	101	0	2021-05-10	no (1st and 2nd wave serology)	<12	Negative	2020-04-29	0.106	Negative	2021-01-18	2
VAX-495	F	29/01/2021	COVID 19 PFIZER	2	101	0	2021-05-10	yes	146,0	Positive	2020-05-04	165.1	Positive	2021-01-05	2
VAX-496	F	03/02/2021	COVID 19 PFIZER	2	96	0	2021-05-10	no (1st and 2nd wave serology)	<12	Negative	2020-04-30	0.093	Negative	2021-01-20	2
VAX-497	M	03/03/2021	COVID 19 PFIZER	2	68	0	2021-05-10	Unknown							0
VAX-498	F	27/01/2021	COVID 19 PFIZER	2	103	0	2021-05-10	no (1st and 2nd wave serology)	<12	Negative	2020-04-30	0.086	Negative	2020-12-22	2
VAX-499	F	02/02/2021	COVID 19 PFIZER	2	97	0	2021-05-10	yes	15,2	Positive	2020-04-29	0.087	Negative	2021-01-07	2
VAX-500	F	17/03/2021	COVID 19 PFIZER	2	54	0	2021-05-10	no (1st and 2nd wave serology)	<12	Negative	2020-04-29	0.097	Negative	2021-01-21	2
VAX-501	F	06/02/2021	COVID 19 PFIZER	2	93	0	2021-05-10	no (1st and 2nd wave serology)	<12	Negative	2020-04-29	0.097	Negative	2021-01-04	2
VAX-502	F	03/02/2021	COVID 19 PFIZER	2	96	0	2021-05-10	yes	21,3	Positive	2020-05-04				1
VAX-503	F	04/02/2021	COVID 19 PFIZER	2	95	0	2021-05-10	no (1st and 2nd wave serology)	<12	Negative	2020-04-29	0.122	Negative	2021-01-05	2
VAX-504	M	25/01/2021	COVID 19 PFIZER	2	105	0	2021-05-10	no (1st and 2nd wave serology)	<12	Negative	2020-04-30	0.09	Negative	2020-12-22	2
VAX-505	F	01/02/2021	COVID 19 PFIZER	2	98	0	2021-05-10	no (2nd wave serology)				0.095	Negative	2020-12-28	1
VAX-506	F	02/02/2021	COVID 19 PFIZER	2	97	0	2021-05-10	no (1st and 2nd wave serology)	<12	Negative	2020-04-29	0.084	Negative	2021-01-14	2
VAX-507	M	08/02/2021	COVID 19 PFIZER	2	91	0	2021-05-10	no (1st wave serology)	<12	Negative	2020-05-04				1
VAX-508	M	02/02/2021	COVID 19 PFIZER	2	97	0	2021-05-10	no (1st wave serology)	<12	Negative	2020-05-04				1
VAX-509	F	30/01/2021	COVID 19 PFIZER	2	100	0	2021-05-10	yes	<12	Negative	2020-04-30	41.73	Positive	2021-01-11	2
VAX-510	F	29/01/2021	COVID 19 PFIZER	2	101	0	2021-05-10	Unknown							0
VAX-511	F	01/02/2021	COVID 19 PFIZER	2	98	0	2021-05-10	no (1st wave serology)	<12	Negative	2020-05-04				1
VAX-512	M	29/01/2021	COVID 19 PFIZER	2	101	0	2021-05-10	no (1st and 2nd wave serology)	<12	Negative	2020-04-30	0.09	Negative	2021-01-13	2
VAX-513	M	02/02/2021	COVID 19 PFIZER	2	97	0	2021-05-10	yes	21,6	Positive	2020-04-29	36.59	Positive	2021-01-14	2
VAX-514	F	29/01/2021	COVID 19 PFIZER	2	101	0	2021-05-10	no (1st and 2nd wave serology)	<12	Negative	2020-04-30	0.087	Negative	2021-01-07	2
VAX-515	F	01/02/2021	COVID 19 PFIZER	2	98	0	2021-05-10	no (1st and 2nd wave serology)	<12	Negative	2020-04-29	0.091	Negative	2020-12-22	2
VAX-516	F	28/01/2021	COVID 19 PFIZER	2	102	0	2021-05-10	no (1st wave serology)	<12	Negative	2020-05-01				1
VAX-517	F	27/01/2021	COVID 19 PFIZER	2	103	0	2021-05-10	no (1st and 2nd wave serology)	<12	Negative	2020-05-04	0.092	Negative	2020-12-18	2
VAX-518	F	02/02/2021	COVID 19 PFIZER	2	97	0	2021-05-10	no (1st wave serology)	<12	Negative	2020-05-04				1
VAX-519	F	17/03/2021	COVID 19 PFIZER	2	54	0	2021-05-10	no (1st and 2nd wave serology)	<12	Negative	2020-04-29	0.086	Negative	2021-01-14	2
VAX-520	M	03/03/2021	COVID 19 PFIZER	2	68	0	2021-05-10	Unknown							0
VAX-521	F	01/02/2021	COVID 19 PFIZER	2	98	0	2021-05-10	no (1st and 2nd wave serology)	<12	Negative	2020-04-30	0.09	Negative	2020-12-22	2
VAX-522	F	04/02/2021	COVID 19 PFIZER	2	95	0	2021-05-10	no (1st and 2nd wave serology)	5,4	Negative	2020-04-29	0.1	Negative	2021-01-14	2
VAX-523	F	05/02/2021	COVID 19 PFIZER	2	94	0	2021-05-10	no (2nd wave serology)				0.084	Negative	2020-12-28	1
VAX-524	F	30/01/2021	COVID 19 PFIZER	2	100	0	2021-05-10	no (1st and 2nd wave serology)	<12	Negative	2020-04-29	0.085	Negative	2021-01-15	2
VAX-525	F	28/01/2021	COVID 19 PFIZER	2	102	0	2021-05-10	no (1st and 2nd wave serology)	<12	Negative	2020-04-29	0.09	Negative	2021-01-08	2
VAX-526	F	27/01/2021	COVID 19 PFIZER	2	103	0	2021-05-10	no (1st wave serology)	<12	Negative	2020-04-30				1
VAX-527	F	27/01/2021	COVID 19 PFIZER	2	103	0	2021-05-10	no (1st wave serology)	<12	Negative	2020-04-30				1
VAX-528	F	06/02/2021	COVID 19 PFIZER	2	93	0	2021-05-10	Unknown							0
VAX-529	M	30/01/2021	COVID 19 PFIZER	2	100	0	2021-05-10	no (1st and 2nd wave serology)	<12	Negative	2020-05-04	0.093	Negative	2021-01-13	2
VAX-530	M	25/01/2021	COVID 19 PFIZER	2	105	0	2021-05-10	no (1st and 2nd wave serology)	<12	Negative	2020-04-29	0.085	Negative	2021-01-05	2
VAX-531	M	02/03/2021	COVID 19 PFIZER	2	69	0	2021-05-10	yes	78,7	Positive	2020-05-01				1
VAX-532	F	02/02/2021	COVID 19 PFIZER	2	97	0	2021-05-10	yes	<12	Negative	2020-04-30	166.1	Positive	2021-01-14	2
VAX-533	M	05/02/2021	COVID 19 PFIZER	2	94	0	2021-05-10	no (1st wave serology)	<12	Negative	2020-05-04				1
VAX-534	M	30/01/2021	COVID 19 PFIZER	2	100	0	2021-05-10	no (1st wave serology)	<12	Negative	2020-05-04				1
VAX-535	F	30/01/2021	COVID 19 PFIZER	2	100	0	2021-05-10	no (1st wave serology)	<12	Negative	2020-04-29				1
VAX-536	F	03/02/2021	COVID 19 PFIZER	2	96	0	2021-05-10	no (1st and 2nd wave serology)	<12	Negative	2020-05-04	0.084	Negative	2021-01-07	2
VAX-537	F	28/01/2021	COVID 19 PFIZER	2	102	0	2021-05-10	no (1st wave serology)	<12	Negative	2020-04-29				1
VAX-538	M	03/02/2021	COVID 19 PFIZER	2	96	0	2021-05-10	no (2nd wave serology)				0.087	Negative	2020-12-29	1
VAX-539	M	03/02/2021	COVID 19 PFIZER	2	96	0	2021-05-10	Unknown							0
VAX-540	F	01/02/2021	COVID 19 PFIZER	2	98	0	2021-05-10	yes	<12	Negative	2020-04-29	148.4	Positive	2021-01-18	2
VAX-541	F	25/01/2021	COVID 19 PFIZER	2	105	0	2021-05-10	no (1st and 2nd wave serology)	<12	Negative	2020-04-29	0.093	Negative	2020-12-28	2
VAX-542	F	30/01/2021	COVID 19 PFIZER	2	100	0	2021-05-10	no (1st and 2nd wave serology)	<12	Negative	2020-04-30	0.103	Negative	2021-01-20	2
VAX-543	M	03/02/2021	COVID 19 PFIZER	2	96	0	2021-05-10	yes				35.46	Positive	2021-01-05	1
VAX-544	M	26/01/2021	COVID 19 PFIZER	2	104	0	2021-05-10	no (1st and 2nd wave serology)	<12	Negative	2020-05-01	0.084	Negative	2020-12-15	2
VAX-545	F	13/03/2021	COVID 19 PFIZER	2	58	0	2021-05-10	no (2nd wave serology)				0.092	Negative	2021-01-12	1
VAX-546	F	04/02/2021	COVID 19 PFIZER	2	95	0	2021-05-10	no (1st wave serology)	<12	Negative	2020-04-30				1
VAX-547	F	04/02/2021	COVID 19 PFIZER	2	95	0	2021-05-10	no (1st and 2nd wave serology)	<12	Negative	2020-04-29	0.09	Negative	2021-01-11	2
VAX-548	F	26/01/2021	COVID 19 PFIZER	2	104	0	2021-05-10	no (1st and 2nd wave serology)	<12	Negative	2020-05-01	0.084	Negative	2020-12-17	2
VAX-549	F	09/02/2021	COVID 19 PFIZER	2	90	0	2021-05-10	no (2nd wave serology)				0.353	Negative	2020-12-16	1
VAX-550	F	05/02/2021	COVID 19 PFIZER	2	94	0	2021-05-10	yes	35,2	Positive	2020-04-29	11.39	Positive	2020-12-17	2
VAX-551	F	06/02/2021	COVID 19 PFIZER	2	93	0	2021-05-10	no (1st and 2nd wave serology)	<12	Negative	2020-04-29	0.09	Negative	2021-01-11	2
VAX-552	F	02/02/2021	COVID 19 PFIZER	2	97	0	2021-05-10	no (1st wave serology)	<12	Negative	2020-04-29				1
VAX-553	M	26/02/2021	COVID 19 PFIZER	2	73	0	2021-05-10	Unknown							0
VAX-554	F	02/03/2021	COVID 19 PFIZER	2	69	0	2021-05-10	yes	27,3	Positive	2020-04-29	0.093	Negative	2021-01-21	2
VAX-555	F	09/02/2021	COVID 19 PFIZER	2	90	0	2021-05-10	Unknown							0
VAX-556	M	18/01/2021	COVID 19 PFIZER	2	112	0	2021-05-10	Unknown							0
VAX-557	F	25/01/2021	COVID 19 PFIZER	2	105	0	2021-05-10	no (1st and 2nd wave serology)	<12	Negative	2020-04-29	0.09	Negative	2021-01-11	2
VAX-558	M	01/02/2021	COVID 19 PFIZER	2	98	0	2021-05-10	no (1st wave serology)	<12	Negative	2020-04-30				1
VAX-559	M	01/02/2021	COVID 19 PFIZER	2	98	0	2021-05-10	no (1st and 2nd wave serology)	<12	Negative	2020-04-29	0.091	Negative	2020-12-29	2
VAX-560	F	08/02/2021	COVID 19 PFIZER	2	91	0	2021-05-10	yes	26,1	Positive	2020-04-30	98.19	Positive	2021-01-05	2
VAX-561	F	30/01/2021	COVID 19 PFIZER	2	100	0	2021-05-10	no (1st and 2nd wave serology)	<12	Negative	2020-04-29	0.089	Negative	2021-01-18	2
VAX-562	M	03/02/2021	COVID 19 PFIZER	2	96	0	2021-05-10	no (1st and 2nd wave serology)	<12	Negative	2020-04-29	0.089	Negative	2021-01-15	2
VAX-563	M	25/01/2021	COVID 19 PFIZER	2	105	0	2021-05-10	no (2nd wave serology)				0.092	Negative	2020-12-21	1
VAX-564	F	09/02/2021	COVID 19 PFIZER	2	90	0	2021-05-10	Unknown							0
VAX-565	F	01/02/2021	COVID 19 PFIZER	2	98	0	2021-05-10	no (1st and 2nd wave serology)	<12	Negative	2020-04-29	0.087	Negative	2021-01-13	2
VAX-566	F	04/02/2021	COVID 19 PFIZER	2	95	0	2021-05-10	no (1st wave serology)	<12	Negative	2020-04-29				1
VAX-567	F	04/02/2021	COVID 19 PFIZER	2	95	0	2021-05-10	no (1st and 2nd wave serology)	<12	Negative	2020-04-29	0.098	Negative	2021-01-04	2
VAX-568	F	03/02/2021	COVID 19 PFIZER	2	96	0	2021-05-10	yes	<12	Negative	2020-04-29	28.1	Positive	2020-12-15	2
VAX-569	M	30/01/2021	COVID 19 PFIZER	2	100	0	2021-05-10	no (1st and 2nd wave serology)	<12	Negative	2020-04-29	0.09	Negative	2021-01-07	2
VAX-570	M	18/01/2021	COVID 19 PFIZER	2	112	0	2021-05-10	yes	<12	Negative	2020-04-29	60	Positive	2021-01-12	2
VAX-571	F	06/02/2021	COVID 19 PFIZER	2	93	0	2021-05-10	no (1st and 2nd wave serology)	<12	Negative	2020-05-04	0.093	Negative	2021-01-18	2
VAX-572	F	28/01/2021	COVID 19 PFIZER	2	102	0	2021-05-10	no (1st wave serology)	<12	Negative	2020-04-29				1
VAX-573	M	27/01/2021	COVID 19 PFIZER	2	103	0	2021-05-10	no (1st and 2nd wave serology)	<12	Negative	2020-04-30	0.091	Negative	2020-12-28	2
VAX-574	M	25/01/2021	COVID 19 PFIZER	2	105	0	2021-05-10	no (1st wave serology)	<12	Negative	2020-04-30				1
VAX-575	M	03/02/2021	COVID 19 PFIZER	2	96	0	2021-05-10	Unknown							0
VAX-576	F	03/02/2021	COVID 19 PFIZER	2	96	0	2021-05-10	yes	69,5	Positive	2020-05-04				1
VAX-577	M	30/01/2021	COVID 19 PFIZER	2	100	0	2021-05-10	no (1st wave serology)	<12	Negative	2020-04-29				1
VAX-578	F	05/02/2021	COVID 19 PFIZER	2	94	0	2021-05-10	yes				50.32	Positive	2021-01-11	1
VAX-579	F	06/02/2021	COVID 19 PFIZER	2	93	0	2021-05-10	no (1st wave serology)	<12	Negative	2020-04-30				1
VAX-580	M	28/01/2021	COVID 19 PFIZER	2	102	0	2021-05-10	no (1st wave serology)	<12	Negative	2020-05-01				1
VAX-581	M	04/02/2021	COVID 19 PFIZER	2	95	0	2021-05-10	yes	<12	Negative	2020-04-29	161.9	Positive	2021-01-13	2
VAX-582	M	03/02/2021	COVID 19 PFIZER	2	96	0	2021-05-10	yes	<12	Negative	2020-04-30	136.6	Positive	2020-12-17	2
VAX-583	F	02/02/2021	COVID 19 PFIZER	2	97	0	2021-05-10	Unknown							0
VAX-584	F	30/01/2021	COVID 19 PFIZER	2	100	0	2021-05-10	no (1st and 2nd wave serology)	<12	Negative	2020-04-29	0.097	Negative	2021-01-18	2
VAX-585	F	09/02/2021	COVID 19 PFIZER	2	90	0	2021-05-10	no (1st wave serology)	<12	Negative	2020-04-29				1
VAX-586	F	26/01/2021	COVID 19 PFIZER	2	104	0	2021-05-10	no (2nd wave serology)				0.083	Negative	2020-12-28	1
VAX-587	F	15/03/2021	COVID 19 PFIZER	2	56	0	2021-05-10	yes				10.61	Positive	2021-01-08	1
VAX-588	F	29/01/2021	COVID 19 PFIZER	2	101	0	2021-05-10	no (1st and 2nd wave serology)	<12	Negative	2020-04-29	0.086	Negative	2020-12-21	2
VAX-589	F	04/02/2021	COVID 19 PFIZER	2	95	0	2021-05-10	no (1st wave serology)	<12	Negative	2020-04-30				1
VAX-590	F	25/01/2021	COVID 19 PFIZER	2	105	0	2021-05-10	no (1st wave serology)	<12	Negative	2020-04-29				1
VAX-591	M	30/01/2021	COVID 19 PFIZER	2	100	0	2021-05-10	no (1st and 2nd wave serology)	<12	Negative	2020-05-01	0.093	Negative	2021-01-18	2
VAX-592	M	29/01/2021	COVID 19 PFIZER	2	101	0	2021-05-10	no (1st wave serology)	<12	Negative	2020-04-30				1
VAX-593	F	01/03/2021	COVID 19 PFIZER	2	70	0	2021-05-10	no (1st and 2nd wave serology)	<12	Negative	2020-04-30	0.084	Negative	2020-12-29	2
VAX-594	M	03/02/2021	COVID 19 PFIZER	2	96	0	2021-05-10	Unknown							0
VAX-595	F	03/02/2021	COVID 19 PFIZER	2	96	0	2021-05-10	no (1st and 2nd wave serology)	<12	Negative	2020-04-29	0.091	Negative	2021-01-05	2
VAX-596	F	04/03/2021	COVID 19 PFIZER	2	67	0	2021-05-10	no (1st and 2nd wave serology)	<12	Negative	2020-04-29	0.087	Negative	2021-01-20	2
VAX-597	F	05/02/2021	COVID 19 PFIZER	2	94	0	2021-05-10	no (2nd wave serology)				0.093	Negative	2021-01-21	1
VAX-598	F	02/02/2021	COVID 19 PFIZER	2	97	0	2021-05-10	yes	31,1	Positive	2020-05-04				1
VAX-599	F	29/01/2021	COVID 19 PFIZER	2	101	0	2021-05-10	no (1st wave serology)	<12	Negative	2020-04-29				1
VAX-600	F	02/04/2021	COVID 19 PFIZER	2	38	0	2021-05-10	yes	92,3	Positive	2020-04-29	0.088	Negative	2020-12-18	2
VAX-601	F	01/02/2021	COVID 19 PFIZER	2	98	0	2021-05-10	no (1st wave serology)	<12	Negative	2020-04-30				1
VAX-602	F	01/02/2021	COVID 19 PFIZER	2	98	0	2021-05-10	no (1st and 2nd wave serology)	<12	Negative	2020-04-30	0.088	Negative	2020-12-28	2
VAX-603	M	08/02/2021	COVID 19 PFIZER	2	91	0	2021-05-10	no (1st and 2nd wave serology)	<12	Negative	2020-04-29	0.091	Negative	2021-01-20	2
VAX-604	F	26/02/2021	COVID 19 PFIZER	2	73	0	2021-05-10	Unknown							0
VAX-605	M	05/02/2021	COVID 19 PFIZER	2	94	0	2021-05-10	no (1st wave serology)	<12	Negative	2020-04-29				1
VAX-606	F	01/02/2021	COVID 19 PFIZER	2	98	0	2021-05-10	no (1st and 2nd wave serology)	<12	Negative	2020-04-30	0.089	Negative	2020-12-17	2
VAX-607	M	04/02/2021	COVID 19 PFIZER	2	95	0	2021-05-10	no (1st wave serology)	<12	Negative	2020-04-30				1
VAX-608	F	05/02/2021	COVID 19 PFIZER	2	94	0	2021-05-10	yes	60,7	Positive	2020-05-06				1
VAX-609	F	01/02/2021	COVID 19 PFIZER	2	98	0	2021-05-10	no (1st and 2nd wave serology)	<12	Negative	2020-04-30	0.089	Negative	2021-01-08	2
VAX-610	M	08/02/2021	COVID 19 PFIZER	2	91	0	2021-05-10	Unknown							0
VAX-611	F	02/02/2021	COVID 19 PFIZER	2	74	1	2021-04-17	no (1st and 2nd wave serology)	<12	Negative	2020-04-30	0.094	Negative	2020-12-22	2
VAX-612	M	03/02/2021	COVID 19 PFIZER	2	96	0	2021-05-10	no (1st wave serology)	<12	Negative	2020-04-29				1
VAX-613	F	03/02/2021	COVID 19 PFIZER	2	96	0	2021-05-10	no (1st wave serology)	<12	Negative	2020-05-01				1
VAX-614	F	02/02/2021	COVID 19 PFIZER	2	97	0	2021-05-10	yes				119.6	Positive	2020-12-16	1
VAX-615	F	29/01/2021	COVID 19 PFIZER	2	101	0	2021-05-10	no (1st wave serology)	<12	Negative	2020-04-29				1
VAX-616	F	05/02/2021	COVID 19 PFIZER	2	94	0	2021-05-10	yes				12.02	Positive	2021-01-25	1
VAX-617	F	02/02/2021	COVID 19 PFIZER	2	97	0	2021-05-10	no (1st and 2nd wave serology)	<12	Negative	2020-05-04	0.094	Negative	2021-01-19	2
VAX-618	F	01/02/2021	COVID 19 PFIZER	2	98	0	2021-05-10	no (1st and 2nd wave serology)	<12	Negative	2020-05-01	0.089	Negative	2021-01-07	2
VAX-619	F	02/02/2021	COVID 19 PFIZER	2	97	0	2021-05-10	Unknown							0
VAX-620	M	26/01/2021	COVID 19 PFIZER	2	104	0	2021-05-10	no (1st and 2nd wave serology)	<12	Negative	2020-05-01	0.087	Negative	2020-12-15	2
VAX-621	F	18/03/2021	COVID 19 PFIZER	2	53	0	2021-05-10	no (1st and 2nd wave serology)	<12	Negative	2020-05-04	0.102	Negative	2021-01-11	2
VAX-622	F	03/02/2021	COVID 19 PFIZER	2	96	0	2021-05-10	no (1st wave serology)	<12	Negative	2020-04-30				1
VAX-623	F	03/03/2021	COVID 19 PFIZER	2	68	0	2021-05-10	Unknown							0
VAX-624	M	04/02/2021	COVID 19 PFIZER	2	95	0	2021-05-10	no (1st wave serology)	<12	Negative	2020-04-29				1
VAX-625	F	30/01/2021	COVID 19 PFIZER	2	100	0	2021-05-10	no (1st wave serology)	<12	Negative	2020-04-30				1
VAX-626	F	04/02/2021	COVID 19 PFIZER	2	95	0	2021-05-10	Unknown							0
VAX-627	M	01/02/2021	COVID 19 PFIZER	2	98	0	2021-05-10	no (1st and 2nd wave serology)	<12	Negative	2020-04-30	0.089	Negative	2021-01-19	2
VAX-628	M	02/02/2021	COVID 19 PFIZER	2	97	0	2021-05-10	no (1st and 2nd wave serology)	<12	Negative	2020-04-29	0.099	Negative	2021-01-25	2
VAX-629	F	16/03/2021	COVID 19 PFIZER	2	55	0	2021-05-10	yes	68,0	Positive	2020-04-29	0.087	Negative	2021-01-13	2
VAX-630	F	03/03/2021	COVID 19 PFIZER	2	68	0	2021-05-10	Unknown							0
VAX-631	M	01/03/2021	COVID 19 PFIZER	2	70	0	2021-05-10	Unknown							0
VAX-632	F	03/03/2021	COVID 19 PFIZER	2	68	0	2021-05-10	Unknown							0
VAX-633	F	05/02/2021	COVID 19 PFIZER	2	94	0	2021-05-10	no (2nd wave serology)				0.086	Negative	2020-12-28	1
VAX-634	M	01/02/2021	COVID 19 PFIZER	2	98	0	2021-05-10	no (1st wave serology)	<12	Negative	2020-04-30				1
VAX-635	F	03/02/2021	COVID 19 PFIZER	2	96	0	2021-05-10	no (2nd wave serology)				0.09	Negative	2021-01-07	1
VAX-636	M	05/02/2021	COVID 19 PFIZER	2	94	0	2021-05-10	yes	99,8	Positive	2020-05-04	111.5	Positive	2021-02-01	2
VAX-637	M	04/02/2021	COVID 19 PFIZER	2	95	0	2021-05-10	Unknown							0
VAX-638	F	03/02/2021	COVID 19 PFIZER	2	96	0	2021-05-10	no (2nd wave serology)				0.095	Negative	2021-01-15	1
VAX-639	F	02/02/2021	COVID 19 PFIZER	2	83	1	2021-04-26	yes	<12	Negative	2020-05-01	65.72	Positive	2020-12-29	2
VAX-640	F	01/02/2021	COVID 19 PFIZER	2	98	0	2021-05-10	no (1st and 2nd wave serology)	<12	Negative	2020-05-04	0.09	Negative	2021-01-26	2
VAX-641	M	09/02/2021	COVID 19 PFIZER	2	90	0	2021-05-10	yes	<12	Negative	2020-04-29	128	Positive	2021-01-05	2
VAX-642	F	28/01/2021	COVID 19 PFIZER	2	102	0	2021-05-10	no (1st wave serology)	<12	Negative	2020-04-29				1
VAX-643	F	04/02/2021	COVID 19 PFIZER	2	95	0	2021-05-10	no (1st and 2nd wave serology)	<12	Negative	2020-04-29	0.095	Negative	2021-01-18	2
VAX-644	F	25/01/2021	COVID 19 PFIZER	2	105	0	2021-05-10	no (1st and 2nd wave serology)	<12	Negative	2020-04-29	0.091	Negative	2021-01-04	2
VAX-645	F	09/02/2021	COVID 19 PFIZER	2	90	0	2021-05-10	yes	75,7	Positive	2020-04-29				1
VAX-646	F	01/02/2021	COVID 19 PFIZER	2	98	0	2021-05-10	yes	<12	Negative	2020-04-30	87.09	Positive	2021-01-15	2
VAX-647	F	28/01/2021	COVID 19 PFIZER	2	102	0	2021-05-10	no (1st and 2nd wave serology)	<12	Negative	2020-04-30	0.09	Negative	2020-12-29	2
VAX-648	F	30/01/2021	COVID 19 PFIZER	2	100	0	2021-05-10	no (1st and 2nd wave serology)	<12	Negative	2020-04-29	0.094	Negative	2021-01-26	2
VAX-649	F	26/01/2021	COVID 19 PFIZER	2	104	0	2021-05-10	no (1st and 2nd wave serology)	<12	Negative	2020-04-29	0.095	Negative	2021-01-05	2
VAX-650	F	30/01/2021	COVID 19 PFIZER	2	100	0	2021-05-10	no (1st and 2nd wave serology)	<12	Negative	2020-04-30	0.09	Negative	2020-12-28	2
VAX-651	M	29/01/2021	COVID 19 PFIZER	2	101	0	2021-05-10	no (1st wave serology)	<12	Negative	2020-04-30				1
VAX-652	F	29/01/2021	COVID 19 PFIZER	2	101	0	2021-05-10	no (1st wave serology)	<12	Negative	2020-04-29				1
VAX-653	F	04/02/2021	COVID 19 PFIZER	2	95	0	2021-05-10	yes	<12	Negative	2020-04-29	55.36	Positive	2021-01-05	2
VAX-654	F	30/01/2021	COVID 19 PFIZER	2	100	0	2021-05-10	no (1st and 2nd wave serology)	<12	Negative	2020-05-01	0.093	Negative	2021-01-05	2
VAX-655	F	27/01/2021	COVID 19 PFIZER	2	103	0	2021-05-10	no (1st and 2nd wave serology)	<12	Negative	2020-04-29	0.085	Negative	2020-12-18	2
VAX-656	F	30/01/2021	COVID 19 PFIZER	2	100	0	2021-05-10	no (1st and 2nd wave serology)	<12	Negative	2020-04-29	0.089	Negative	2020-12-28	2
VAX-657	F	30/01/2021	COVID 19 PFIZER	2	100	0	2021-05-10	no (1st and 2nd wave serology)	<12	Negative	2020-04-30	0.089	Negative	2020-12-18	2
VAX-658	F	05/02/2021	COVID 19 PFIZER	2	94	0	2021-05-10	dubious	13,8	Dubious	2020-04-29	0.092	Negative	2021-01-13	2
VAX-659	F	04/02/2021	COVID 19 PFIZER	2	95	0	2021-05-10	no (1st and 2nd wave serology)	<12	Negative	2020-04-30	0.088	Negative	2021-01-19	2
VAX-660	F	09/02/2021	COVID 19 PFIZER	2	90	0	2021-05-10	no (1st wave serology)	<12	Negative	2020-04-29				1
VAX-661	M	02/02/2021	COVID 19 PFIZER	2	97	0	2021-05-10	yes	55,7	Positive	2020-04-30				1
VAX-662	F	03/02/2021	COVID 19 PFIZER	2	96	0	2021-05-10	Unknown							0
VAX-663	F	05/02/2021	COVID 19 PFIZER	2	94	0	2021-05-10	yes				4.09	Positive	2020-12-29	1
VAX-664	F	09/02/2021	COVID 19 PFIZER	2	34	1	2021-03-15	Unknown
VAX-665	M	30/01/2021	COVID 19 PFIZER	2	100	0	2021-05-10	no (1st wave serology)	<12	Negative	2020-04-29				1
VAX-666	F	25/01/2021	COVID 19 PFIZER	2	105	0	2021-05-10	no (1st and 2nd wave serology)	<12	Negative	2020-04-30	0.083	Negative	2020-12-18	2
VAX-667	M	04/03/2021	COVID 19 PFIZER	2	67	0	2021-05-10	no (1st wave serology)	<12	Negative	2020-05-04				1
VAX-668	F	01/02/2021	COVID 19 PFIZER	2	98	0	2021-05-10	no (1st and 2nd wave serology)	<12	Negative	2020-04-30	0.089	Negative	2021-01-14	2
VAX-669	F	02/02/2021	COVID 19 PFIZER	2	97	0	2021-05-10	no (1st and 2nd wave serology)	<12	Negative	2020-04-30	0.091	Negative	2021-01-26	2
VAX-670	F	02/03/2021	COVID 19 PFIZER	2	69	0	2021-05-10	no (1st and 2nd wave serology)	<12	Negative	2020-04-29	0.09	Negative	2021-01-21	2
VAX-671	F	02/04/2021	COVID 19 PFIZER	2	38	0	2021-05-10	no (1st and 2nd wave serology)	<12	Negative	2020-04-29	0.091	Negative	2021-01-04	2
VAX-672	F	13/03/2021	COVID 19 PFIZER	2	58	0	2021-05-10	no (1st wave serology)	<12	Negative	2020-04-29				1
VAX-673	F	03/02/2021	COVID 19 PFIZER	2	96	0	2021-05-10	Unknown							0
VAX-674	M	29/01/2021	COVID 19 PFIZER	2	101	0	2021-05-10	no (1st and 2nd wave serology)	<12	Negative	2020-04-29	0.086	Negative	2020-12-28	2
VAX-675	F	04/02/2021	COVID 19 PFIZER	2	95	0	2021-05-10	no (1st and 2nd wave serology)	<12	Negative	2020-04-30	0.089	Negative	2021-01-12	2
VAX-676	M	08/02/2021	COVID 19 PFIZER	2	91	0	2021-05-10	no (1st wave serology)	<12	Negative	2020-04-29				1
VAX-677	M	04/02/2021	COVID 19 PFIZER	2	95	0	2021-05-10	no (1st and 2nd wave serology)	<12	Negative	2020-04-30	0.099	Negative	2021-01-19	2
VAX-678	F	25/01/2021	COVID 19 PFIZER	2	105	0	2021-05-10	no (1st and 2nd wave serology)	<12	Negative	2020-04-30	0.089	Negative	2021-01-05	2
VAX-679	M	04/02/2021	COVID 19 PFIZER	2	95	0	2021-05-10	no (1st wave serology)	<12	Negative	2020-04-29				1
VAX-680	F	27/01/2021	COVID 19 PFIZER	2	103	0	2021-05-10	no (1st and 2nd wave serology)	<12	Negative	2020-04-29	0.085	Negative	2020-12-16	2
VAX-681	F	09/02/2021	COVID 19 PFIZER	2	90	0	2021-05-10	no (1st wave serology)	<12	Negative	2020-04-29				1
VAX-682	M	29/01/2021	COVID 19 PFIZER	2	101	0	2021-05-10	no (1st wave serology)	<12	Negative	2020-04-29				1
VAX-683	F	30/01/2021	COVID 19 PFIZER	2	100	0	2021-05-10	no (1st and 2nd wave serology)	<12	Negative	2020-04-29	0.087	Negative	2021-01-14	2
VAX-684	F	30/01/2021	COVID 19 PFIZER	2	100	0	2021-05-10	no (1st and 2nd wave serology)	<12	Negative	2020-04-29	0.085	Negative	2021-01-04	2
VAX-685	F	05/02/2021	COVID 19 PFIZER	2	94	0	2021-05-10	yes				22.68	Positive	2020-12-21	1
VAX-686	F	04/02/2021	COVID 19 PFIZER	2	95	0	2021-05-10	no (1st and 2nd wave serology)	<12	Negative	2020-04-29	0.094	Negative	2021-01-22	2
VAX-687	M	05/02/2021	COVID 19 PFIZER	2	94	0	2021-05-10	yes				36.03	Positive	2021-01-14	1
VAX-688	F	29/01/2021	COVID 19 PFIZER	2	101	0	2021-05-10	no (1st and 2nd wave serology)	<12	Negative	2020-04-30	0.097	Negative	2020-12-18	2
VAX-689	F	08/04/2021	COVID 19 PFIZER	2	32	0	2021-05-10	no (1st and 2nd wave serology)	<12	Negative	2020-04-29	0.097	Negative	2021-01-15	2
VAX-690	F	30/01/2021	COVID 19 PFIZER	2	100	0	2021-05-10	no (1st wave serology)	<12	Negative	2020-04-29				1
VAX-691	M	04/02/2021	COVID 19 PFIZER	2	95	0	2021-05-10	no (1st and 2nd wave serology)	<12	Negative	2020-04-29	0.081	Negative	2021-01-05	2
VAX-692	F	01/03/2021	COVID 19 PFIZER	2	70	0	2021-05-10	no (1st and 2nd wave serology)	<12	Negative	2020-04-30	0.081	Negative	2021-02-02	2
VAX-693	F	19/03/2021	COVID 19 PFIZER	2	52	0	2021-05-10	no (1st wave serology)	<12	Negative	2020-04-29				1
VAX-694	F	02/02/2021	COVID 19 PFIZER	2	97	0	2021-05-10	no (1st wave serology)	<12	Negative	2020-04-29				1
VAX-695	F	27/01/2021	COVID 19 PFIZER	2	103	0	2021-05-10	no (1st and 2nd wave serology)	<12	Negative	2020-04-30	0.088	Negative	2021-01-07	2
VAX-696	F	04/02/2021	COVID 19 PFIZER	2	95	0	2021-05-10	Unknown							0
VAX-697	M	01/02/2021	COVID 19 PFIZER	2	98	0	2021-05-10	no (2nd wave serology)				0.092	Negative	2020-12-29	1
VAX-698	M	12/03/2021	COVID 19 PFIZER	2	59	0	2021-05-10	yes	<12	Negative	2020-04-29	39.44	Positive	2020-12-15	2
VAX-699	F	03/02/2021	COVID 19 PFIZER	2	96	0	2021-05-10	no (1st wave serology)	<12	Negative	2020-04-29				1
VAX-700	M	03/02/2021	COVID 19 PFIZER	2	96	0	2021-05-10	yes	20,6	Positive	2020-04-29	5.09	Positive	2020-12-28	2
VAX-701	F	09/02/2021	COVID 19 PFIZER	2	90	0	2021-05-10	no (1st wave serology)	<12	Negative	2020-04-29				1
VAX-702	F	01/03/2021	COVID 19 PFIZER	2	70	0	2021-05-10	Unknown							0
VAX-703	F	01/02/2021	COVID 19 PFIZER	2	98	0	2021-05-10	no (1st and 2nd wave serology)	<12	Negative	2020-04-29	0.097	Negative	2021-01-25	2
VAX-704	F	04/02/2021	COVID 19 PFIZER	2	95	0	2021-05-10	no (2nd wave serology)				0.086	Negative	2021-01-19	1
VAX-705	M	03/02/2021	COVID 19 PFIZER	2	96	0	2021-05-10	no (1st wave serology)	<12	Negative	2020-05-04				1
VAX-706	F	28/01/2021	COVID 19 PFIZER	2	102	0	2021-05-10	no (1st and 2nd wave serology)	<12	Negative	2020-04-30	0.096	Negative	2021-01-11	2
VAX-707	F	30/01/2021	COVID 19 PFIZER	2	100	0	2021-05-10	no (1st and 2nd wave serology)	<12	Negative	2020-04-29	0.093	Negative	2021-01-12	2
VAX-708	F	01/02/2021	COVID 19 PFIZER	2	98	0	2021-05-10	no (1st wave serology)	<12	Negative	2020-04-30				1
VAX-709	M	01/02/2021	COVID 19 PFIZER	2	98	0	2021-05-10	no (1st wave serology)	<12	Negative	2020-04-30				1
VAX-710	F	26/03/2021	COVID 19 PFIZER	2	45	0	2021-05-10	no (1st wave serology)	<12	Negative	2020-04-29				1
VAX-711	M	25/01/2021	COVID 19 PFIZER	2	105	0	2021-05-10	no (1st and 2nd wave serology)	<12	Negative	2020-04-30	0.089	Negative	2021-01-07	2
VAX-712	F	01/02/2021	COVID 19 PFIZER	2	98	0	2021-05-10	no (1st wave serology)	<12	Negative	2020-04-29				1
VAX-713	F	25/01/2021	COVID 19 PFIZER	2	105	0	2021-05-10	no (1st and 2nd wave serology)	<12	Negative	2020-04-29	0.083	Negative	2020-12-15	2
VAX-714	F	02/04/2021	COVID 19 PFIZER	2	38	0	2021-05-10	yes	<12	Negative	2020-05-07	161.3	Positive	2021-02-01	2
VAX-715	F	25/01/2021	COVID 19 PFIZER	2	105	0	2021-05-10	no (2nd wave serology)				0.096	Negative	2020-12-17	1
VAX-716	M	02/02/2021	COVID 19 PFIZER	2	97	0	2021-05-10	yes	26,1	Positive	2020-04-30	10.71	Positive	2021-01-05	2
VAX-717	F	02/02/2021	COVID 19 PFIZER	2	97	0	2021-05-10	no (1st and 2nd wave serology)	<12	Negative	2020-04-30	0.091	Negative	2021-01-15	2
VAX-718	F	02/02/2021	COVID 19 PFIZER	2	97	0	2021-05-10	no (1st and 2nd wave serology)	<12	Negative	2020-04-30	0.088	Negative	2021-01-05	2
VAX-719	F	05/02/2021	COVID 19 PFIZER	2	94	0	2021-05-10	yes	118,0	Positive	2020-04-29	0.088	Negative	2021-01-25	2
VAX-720	M	27/01/2021	COVID 19 PFIZER	2	103	0	2021-05-10	no (1st wave serology)	<12	Negative	2020-04-29				1
VAX-721	M	04/02/2021	COVID 19 PFIZER	2	95	0	2021-05-10	no (1st wave serology)	<12	Negative	2020-04-29				1
VAX-722	F	27/01/2021	COVID 19 PFIZER	2	103	0	2021-05-10	no (1st wave serology)	<12	Negative	2020-04-29				1
VAX-723	M	04/02/2021	COVID 19 PFIZER	2	95	0	2021-05-10	no (1st and 2nd wave serology)	<12	Negative	2020-05-01	0.09	Negative	2021-01-11	2
VAX-724	M	27/01/2021	COVID 19 PFIZER	2	103	0	2021-05-10	no (1st and 2nd wave serology)	<12	Negative	2020-04-30	0.087	Negative	2021-01-05	2
VAX-725	F	04/02/2021	COVID 19 PFIZER	2	95	0	2021-05-10	no (1st wave serology)	<12	Negative	2020-04-29				1
VAX-726	F	04/02/2021	COVID 19 PFIZER	2	95	0	2021-05-10	no (1st and 2nd wave serology)	<12	Negative	2020-04-29	0.112	Negative	2021-01-19	2
VAX-727	F	28/01/2021	COVID 19 PFIZER	2	102	0	2021-05-10	no (1st wave serology)	<12	Negative	2020-04-29				1
VAX-728	F	26/01/2021	COVID 19 PFIZER	2	104	0	2021-05-10	no (1st wave serology)	<12	Negative	2020-05-05				1
VAX-729	F	03/02/2021	COVID 19 PFIZER	2	96	0	2021-05-10	no (1st and 2nd wave serology)	<12	Negative	2020-04-29	0.089	Negative	2020-12-17	2
VAX-730	F	02/02/2021	COVID 19 PFIZER	2	97	0	2021-05-10	no (1st and 2nd wave serology)	<12	Negative	2020-04-29	0.092	Negative	2021-01-08	2
VAX-731	M	26/02/2021	COVID 19 PFIZER	2	73	0	2021-05-10	no (1st and 2nd wave serology)	<12	Negative	2020-04-30	0.083	Negative	2020-12-28	2
VAX-732	F	30/01/2021	COVID 19 PFIZER	2	100	0	2021-05-10	no (1st and 2nd wave serology)	<12	Negative	2020-04-29	0.661	Negative	2021-01-08	2
VAX-733	F	01/02/2021	COVID 19 PFIZER	2	98	0	2021-05-10	no (1st and 2nd wave serology)	<12	Negative	2020-04-29	0.093	Negative	2020-12-22	2
VAX-734	F	01/02/2021	COVID 19 PFIZER	2	98	0	2021-05-10	no (1st and 2nd wave serology)	<12	Negative	2020-04-29	0.091	Negative	2021-01-19	2
VAX-735	F	10/04/2021	COVID 19 PFIZER	2	30	0	2021-05-10	Unknown							0
VAX-736	M	01/02/2021	COVID 19 PFIZER	2	98	0	2021-05-10	no (1st and 2nd wave serology)	<12	Negative	2020-04-29	0.088	Negative	2021-01-15	2
VAX-737	F	05/02/2021	COVID 19 PFIZER	2	94	0	2021-05-10	yes	<12	Negative	2020-04-30	38.24	Positive	2021-01-11	2
VAX-738	F	02/02/2021	COVID 19 PFIZER	2	97	0	2021-05-10	no (1st and 2nd wave serology)	<12	Negative	2020-04-30	0.093	Negative	2021-01-14	2
VAX-739	F	01/02/2021	COVID 19 PFIZER	2	98	0	2021-05-10	no (1st and 2nd wave serology)	<12	Negative	2020-04-29	0.092	Negative	2021-01-21	2
VAX-740	F	27/01/2021	COVID 19 PFIZER	2	103	0	2021-05-10	no (1st and 2nd wave serology)	<12	Negative	2020-04-30	0.096	Negative	2020-12-28	2
VAX-741	F	06/02/2021	COVID 19 PFIZER	2	93	0	2021-05-10	yes	20,9	Positive	2020-04-29	3.91	Positive	2020-12-17	2
VAX-742	F	29/01/2021	COVID 19 PFIZER	2	101	0	2021-05-10	no (1st and 2nd wave serology)	<12	Negative	2020-05-01	0.099	Negative	2021-01-13	2
VAX-743	F	02/02/2021	COVID 19 PFIZER	2	97	0	2021-05-10	no (1st wave serology)	<12	Negative	2020-05-04				1
VAX-744	F	02/02/2021	COVID 19 PFIZER	2	97	0	2021-05-10	no (2nd wave serology)				0.09	Negative	2021-01-14	1
VAX-745	F	30/01/2021	COVID 19 PFIZER	2	100	0	2021-05-10	Unknown							0
VAX-746	F	30/01/2021	COVID 19 PFIZER	2	100	0	2021-05-10	no (1st wave serology)	<12	Negative	2020-04-29				1
VAX-747	M	01/02/2021	COVID 19 PFIZER	2	98	0	2021-05-10	Unknown							0
VAX-748	F	06/02/2021	COVID 19 PFIZER	2	93	0	2021-05-10	yes	45,3	Positive	2020-05-02	1.32	Positive	2021-01-04	2
VAX-749	M	02/02/2021	COVID 19 PFIZER	2	97	0	2021-05-10	no (1st and 2nd wave serology)	<12	Negative	2020-05-04	0.088	Negative	2021-01-18	2
VAX-750	M	20/03/2021	COVID 19 PFIZER	2	51	0	2021-05-10	no (1st and 2nd wave serology)	<12	Negative	2020-04-29	0.082	Negative	2020-12-28	2
VAX-751	F	03/02/2021	COVID 19 PFIZER	2	96	0	2021-05-10	no (1st and 2nd wave serology)	<12	Negative	2020-04-29	0.084	Negative	2021-01-13	2
VAX-752	F	03/02/2021	COVID 19 PFIZER	2	96	0	2021-05-10	no (1st and 2nd wave serology)	<12	Negative	2020-04-30	0.086	Negative	2020-12-29	2
VAX-753	F	09/02/2021	COVID 19 PFIZER	2	90	0	2021-05-10	yes	<12	Negative	2020-04-30	97.86	Positive	2021-02-01	2
VAX-754	M	29/01/2021	COVID 19 PFIZER	2	101	0	2021-05-10	no (1st and 2nd wave serology)	<12	Negative	2020-05-01	0.087	Negative	2020-12-17	2
VAX-755	F	03/02/2021	COVID 19 PFIZER	2	96	0	2021-05-10	no (1st and 2nd wave serology)	<12	Negative	2020-04-29	0.102	Negative	2021-01-07	2
VAX-756	M	03/02/2021	COVID 19 PFIZER	2	96	0	2021-05-10	yes	72,7	Positive	2020-05-01	29.57	Positive	2020-12-21	2
VAX-757	M	09/02/2021	COVID 19 PFIZER	2	90	0	2021-05-10	yes	105,0	Positive	2020-04-30				1
VAX-758	F	05/02/2021	COVID 19 PFIZER	2	94	0	2021-05-10	no (1st and 2nd wave serology)	<12	Negative	2020-04-29	0.089	Negative	2021-01-15	2
VAX-759	M	13/03/2021	COVID 19 PFIZER	2	58	0	2021-05-10	yes	96,1	Positive	2020-04-30	34.58	Positive	2021-01-15	2
VAX-760	M	27/01/2021	COVID 19 PFIZER	2	103	0	2021-05-10	dubious	12,4	Dubious	2020-04-30	0.092	Negative	2020-12-28	2
VAX-761	F	28/01/2021	COVID 19 PFIZER	2	102	0	2021-05-10	no (1st wave serology)	<12	Negative	2020-04-29				1
VAX-762	M	02/02/2021	COVID 19 PFIZER	2	97	0	2021-05-10	no (1st and 2nd wave serology)	<12	Negative	2020-04-30	0.089	Negative	2021-01-14	2
VAX-763	F	02/02/2021	COVID 19 PFIZER	2	97	0	2021-05-10	no (1st and 2nd wave serology)	<12	Negative	2020-05-04	0.096	Negative	2021-01-15	2
VAX-764	M	02/02/2021	COVID 19 PFIZER	2	97	0	2021-05-10	no (1st wave serology)	<12	Negative	2020-04-29				1
VAX-765	F	26/01/2021	COVID 19 PFIZER	2	104	0	2021-05-10	no (1st and 2nd wave serology)	<12	Negative	2020-04-30	0.088	Negative	2021-01-13	2
VAX-766	M	04/02/2021	COVID 19 PFIZER	2	95	0	2021-05-10	no (1st wave serology)	<12	Negative	2020-05-04				1
VAX-767	M	05/02/2021	COVID 19 PFIZER	2	94	0	2021-05-10	Unknown							0
VAX-768	F	02/02/2021	COVID 19 PFIZER	2	97	0	2021-05-10	no (1st wave serology)	<12	Negative	2020-04-29				1
VAX-769	F	28/01/2021	COVID 19 PFIZER	2	102	0	2021-05-10	no (1st and 2nd wave serology)	<12	Negative	2020-04-30	0.09	Negative	2021-01-11	2
VAX-770	M	01/02/2021	COVID 19 PFIZER	2	98	0	2021-05-10	yes	<12	Negative	2020-04-29	127.5	Positive	2021-01-14	2
VAX-771	M	29/01/2021	COVID 19 PFIZER	2	101	0	2021-05-10	no (1st and 2nd wave serology)	<12	Negative	2020-04-30	0.085	Negative	2020-12-15	2
VAX-772	M	08/02/2021	COVID 19 PFIZER	2	91	0	2021-05-10	Unknown							0
VAX-773	F	04/02/2021	COVID 19 PFIZER	2	95	0	2021-05-10	no (1st and 2nd wave serology)	<12	Negative	2020-04-29	0.094	Negative	2021-01-15	2
VAX-774	M	30/01/2021	COVID 19 PFIZER	2	100	0	2021-05-10	no (1st and 2nd wave serology)	<12	Negative	2020-04-29	0.09	Negative	2021-01-15	2
VAX-775	F	28/01/2021	COVID 19 PFIZER	2	102	0	2021-05-10	no (1st wave serology)	<12	Negative	2020-04-29				1
VAX-776	F	04/02/2021	COVID 19 PFIZER	2	95	0	2021-05-10	no (1st wave serology)	<12	Negative	2020-04-30				1
VAX-777	F	03/03/2021	COVID 19 PFIZER	2	47	1	2021-04-19	Unknown
VAX-778	F	06/02/2021	COVID 19 PFIZER	2	93	0	2021-05-10	yes	<12	Negative	2020-04-30	107	Positive	2020-12-21	2
VAX-779	F	27/01/2021	COVID 19 PFIZER	2	103	0	2021-05-10	no (1st wave serology)	<12	Negative	2020-04-30				1
VAX-780	F	27/01/2021	COVID 19 PFIZER	2	103	0	2021-05-10	no (2nd wave serology)				0.094	Negative	2021-01-05	1
VAX-781	F	05/02/2021	COVID 19 PFIZER	2	94	0	2021-05-10	yes	28,2	Positive	2020-04-30	46.92	Positive	2020-12-28	2
VAX-782	F	28/01/2021	COVID 19 PFIZER	2	102	0	2021-05-10	no (2nd wave serology)				0.091	Negative	2021-01-27	1
VAX-783	F	29/01/2021	COVID 19 PFIZER	2	101	0	2021-05-10	no (2nd wave serology)				0.092	Negative	2020-12-28	1
VAX-784	F	27/01/2021	COVID 19 PFIZER	2	103	0	2021-05-10	Unknown							0
VAX-785	F	04/02/2021	COVID 19 PFIZER	2	95	0	2021-05-10	no (1st and 2nd wave serology)	<12	Negative	2020-04-29	0.095	Negative	2021-01-18	2
VAX-786	M	30/01/2021	COVID 19 PFIZER	2	100	0	2021-05-10	no (1st and 2nd wave serology)	<12	Negative	2020-04-30	0.106	Negative	2020-12-28	2
VAX-787	F	22/03/2021	COVID 19 PFIZER	2	49	0	2021-05-10	no (1st and 2nd wave serology)	<12	Negative	2020-04-30	0.086	Negative	2021-01-14	2
VAX-788	F	05/02/2021	COVID 19 PFIZER	2	94	0	2021-05-10	no (1st and 2nd wave serology)	<12	Negative	2020-04-29	0.095	Negative	2021-01-07	2
VAX-789	M	25/01/2021	COVID 19 PFIZER	2	105	0	2021-05-10	no (1st and 2nd wave serology)	<12	Negative	2020-04-29	0.091	Negative	2021-01-27	2
VAX-790	F	28/01/2021	COVID 19 PFIZER	2	102	0	2021-05-10	no (1st and 2nd wave serology)	<12	Negative	2020-04-30	0.088	Negative	2021-01-12	2
VAX-791	F	27/01/2021	COVID 19 PFIZER	2	103	0	2021-05-10	no (1st and 2nd wave serology)	<12	Negative	2020-04-30	0.101	Negative	2020-12-21	2
VAX-792	M	01/02/2021	COVID 19 PFIZER	2	98	0	2021-05-10	no (2nd wave serology)				0.092	Negative	2020-12-22	1
VAX-793	F	02/02/2021	COVID 19 PFIZER	2	97	0	2021-05-10	no (1st and 2nd wave serology)	<12	Negative	2020-04-29	0.087	Negative	2021-01-14	2
VAX-794	F	03/02/2021	COVID 19 PFIZER	2	96	0	2021-05-10	no (2nd wave serology)				0.09	Negative	2021-01-19	1
VAX-795	F	29/01/2021	COVID 19 PFIZER	2	101	0	2021-05-10	no (1st and 2nd wave serology)	<12	Negative	2020-04-29	0.09	Negative	2021-01-05	2
VAX-796	M	02/02/2021	COVID 19 PFIZER	2	97	0	2021-05-10	Unknown							0
VAX-797	F	29/01/2021	COVID 19 PFIZER	2	101	0	2021-05-10	no (1st and 2nd wave serology)	<12	Negative	2020-04-30	0.086	Negative	2021-01-07	2
VAX-798	F	02/03/2021	COVID 19 PFIZER	2	69	0	2021-05-10	no (1st and 2nd wave serology)	<12	Negative	2020-04-29	0.094	Negative	2021-01-19	2
VAX-799	F	09/02/2021	COVID 19 PFIZER	2	90	0	2021-05-10	no (1st wave serology)	<12	Negative	2020-04-30				1
VAX-800	F	01/02/2021	COVID 19 PFIZER	2	98	0	2021-05-10	no (1st and 2nd wave serology)	<12	Negative	2020-04-29	0.086	Negative	2021-01-12	2
VAX-801	F	26/01/2021	COVID 19 PFIZER	2	104	0	2021-05-10	no (1st and 2nd wave serology)	<12	Negative	2020-04-30	0.084	Negative	2020-12-15	2
VAX-802	F	01/03/2021	COVID 19 PFIZER	2	70	0	2021-05-10	Unknown							0
VAX-803	F	15/03/2021	COVID 19 PFIZER	2	56	0	2021-05-10	Unknown							0
VAX-804	F	05/02/2021	COVID 19 PFIZER	2	94	0	2021-05-10	yes	22,4	Positive	2020-04-29	0.109	Negative	2021-01-14	2
VAX-805	M	28/01/2021	COVID 19 PFIZER	2	102	0	2021-05-10	no (1st and 2nd wave serology)	<12	Negative	2020-04-29	0.083	Negative	2021-01-13	2
VAX-806	F	03/02/2021	COVID 19 PFIZER	2	96	0	2021-05-10	yes	13,8	Dubious	2020-05-04	3.34	Positive	2021-01-11	2
VAX-807	F	26/01/2021	COVID 19 PFIZER	2	104	0	2021-05-10	no (1st and 2nd wave serology)	<12	Negative	2020-04-30	0.092	Negative	2020-12-21	2
VAX-808	F	28/01/2021	COVID 19 PFIZER	2	102	0	2021-05-10	no (1st and 2nd wave serology)	<12	Negative	2020-04-29	0.086	Negative	2021-01-05	2
VAX-809	F	02/03/2021	COVID 19 PFIZER	2	69	0	2021-05-10	no (1st and 2nd wave serology)	<12	Negative	2020-04-29	0.087	Negative	2021-01-15	2
VAX-810	F	25/01/2021	COVID 19 PFIZER	2	105	0	2021-05-10	no (1st and 2nd wave serology)	<12	Negative	2020-04-30	0.091	Negative	2020-12-21	2
VAX-811	F	05/02/2021	COVID 19 PFIZER	2	94	0	2021-05-10	Unknown							0
VAX-812	F	19/04/2021	PFIZER	2	21	0	2021-05-10	Unknown							0
VAX-813	F	01/02/2021	COVID 19 PFIZER	2	98	0	2021-05-10	no (1st wave serology)	<12	Negative	2020-05-04				1
VAX-814	F	03/02/2021	COVID 19 PFIZER	2	96	0	2021-05-10	Unknown							0
VAX-815	M	25/01/2021	COVID 19 PFIZER	2	105	0	2021-05-10	no (1st and 2nd wave serology)	<12	Negative	2020-04-29	0.099	Negative	2020-12-28	2
VAX-816	F	03/02/2021	COVID 19 PFIZER	2	96	0	2021-05-10	no (1st wave serology)	<12	Negative	2020-04-29				1
VAX-817	F	29/01/2021	COVID 19 PFIZER	2	101	0	2021-05-10	no (2nd wave serology)				0.087	Negative	2021-01-04	1
VAX-818	M	29/01/2021	COVID 19 PFIZER	2	101	0	2021-05-10	no (1st and 2nd wave serology)	<12	Negative	2020-04-29	0.089	Negative	2021-01-19	2
VAX-819	F	02/03/2021	COVID 19 PFIZER	2	69	0	2021-05-10	Unknown							0
VAX-820	F	01/02/2021	COVID 19 PFIZER	2	98	0	2021-05-10	no (1st and 2nd wave serology)	<12	Negative	2020-05-04	0.092	Negative	2021-01-25	2
VAX-821	F	04/02/2021	COVID 19 PFIZER	2	95	0	2021-05-10	yes				149.2	Positive	2021-01-19	1
VAX-822	M	05/02/2021	COVID 19 PFIZER	2	94	0	2021-05-10	no (1st and 2nd wave serology)	<12	Negative	2020-04-30	0.09	Negative	2021-01-21	2
VAX-823	M	29/01/2021	COVID 19 PFIZER	2	101	0	2021-05-10	no (1st and 2nd wave serology)	<12	Negative	2020-04-29	0.088	Negative	2021-01-11	2
VAX-824	F	25/01/2021	COVID 19 PFIZER	2	105	0	2021-05-10	Unknown							0
VAX-825	F	30/01/2021	COVID 19 PFIZER	2	100	0	2021-05-10	no (1st and 2nd wave serology)	<12	Negative	2020-05-01	0.09	Negative	2020-12-21	2
VAX-826	F	05/02/2021	COVID 19 PFIZER	2	94	0	2021-05-10	yes	<12	Negative	2020-05-01	151.2	Positive	2021-01-15	2
VAX-827	F	30/01/2021	COVID 19 PFIZER	2	100	0	2021-05-10	no (1st and 2nd wave serology)	<12	Negative	2020-04-29	0.131	Negative	2021-01-12	2
VAX-828	F	03/03/2021	COVID 19 PFIZER	2	68	0	2021-05-10	Unknown							0
VAX-829	F	09/02/2021	COVID 19 PFIZER	2	90	0	2021-05-10	no (2nd wave serology)				0.091	Negative	2021-01-05	1
VAX-830	F	08/02/2021	COVID 19 PFIZER	2	91	0	2021-05-10	no (1st and 2nd wave serology)	<12	Negative	2020-04-29	0.094	Negative	2021-01-19	2
VAX-831	F	27/01/2021	COVID 19 PFIZER	2	103	0	2021-05-10	no (1st and 2nd wave serology)	<12	Negative	2020-04-29	0.102	Negative	2021-01-11	2
VAX-832	F	03/02/2021	COVID 19 PFIZER	2	96	0	2021-05-10	no (1st and 2nd wave serology)	<12	Negative	2020-05-08	0.089	Negative	2021-01-05	2
VAX-833	F	03/02/2021	COVID 19 PFIZER	2	96	0	2021-05-10	no (2nd wave serology)				0.093	Negative	2021-01-12	1
VAX-834	M	05/02/2021	COVID 19 PFIZER	2	94	0	2021-05-10	no (1st wave serology)	<12	Negative	2020-04-29				1
VAX-835	M	03/03/2021	COVID 19 PFIZER	2	68	0	2021-05-10	no (1st and 2nd wave serology)	<12	Negative	2020-04-30	0.081	Negative	2021-02-01	2
VAX-836	F	27/01/2021	COVID 19 PFIZER	2	103	0	2021-05-10	no (1st and 2nd wave serology)	<12	Negative	2020-04-30	0.189	Negative	2020-12-17	2
VAX-837	F	25/01/2021	COVID 19 PFIZER	2	105	0	2021-05-10	no (1st and 2nd wave serology)	<12	Negative	2020-04-29	0.09	Negative	2020-12-21	2
VAX-838	F	02/02/2021	COVID 19 PFIZER	2	97	0	2021-05-10	no (1st wave serology)	<12	Negative	2020-04-30				1
VAX-839	F	29/01/2021	COVID 19 PFIZER	2	101	0	2021-05-10	no (1st and 2nd wave serology)	<12	Negative	2020-05-01	0.088	Negative	2021-01-05	2
VAX-840	F	04/02/2021	COVID 19 PFIZER	2	95	0	2021-05-10	no (2nd wave serology)				0.094	Negative	2021-01-21	1
VAX-841	F	29/01/2021	COVID 19 PFIZER	2	101	0	2021-05-10	no (1st and 2nd wave serology)	<12	Negative	2020-04-29	0.089	Negative	2021-01-05	2
VAX-842	F	02/04/2021	COVID 19 PFIZER	2	38	0	2021-05-10	Unknown							0
VAX-843	F	02/02/2021	COVID 19 PFIZER	2	97	0	2021-05-10	yes	21,8	Positive	2020-04-29	0.092	Negative	2020-12-18	2
VAX-844	F	03/02/2021	COVID 19 PFIZER	2	96	0	2021-05-10	no (1st and 2nd wave serology)	<12	Negative	2020-04-30	0.097	Negative	2021-01-07	2
VAX-845	F	02/02/2021	COVID 19 PFIZER	2	97	0	2021-05-10	no (1st and 2nd wave serology)	<12	Negative	2020-04-29	0.092	Negative	2021-01-12	2
VAX-846	F	03/02/2021	COVID 19 PFIZER	2	96	0	2021-05-10	no (1st wave serology)	<12	Negative	2020-04-29				1
VAX-847	F	01/02/2021	COVID 19 PFIZER	2	98	0	2021-05-10	no (2nd wave serology)				0.098	Negative	2021-01-07	1
VAX-848	F	25/01/2021	COVID 19 PFIZER	2	105	0	2021-05-10	no (1st and 2nd wave serology)	<12	Negative	2020-04-29	0.089	Negative	2020-12-16	2
VAX-849	F	04/02/2021	COVID 19 PFIZER	2	95	0	2021-05-10	yes	<12	Negative	2020-04-30	82.54	Positive	2021-01-07	2
VAX-850	F	09/02/2021	COVID 19 PFIZER	2	90	0	2021-05-10	yes	<12	Negative	2020-04-29	9.84	Positive	2021-01-08	2
VAX-851	F	06/02/2021	COVID 19 PFIZER	2	93	0	2021-05-10	no (1st and 2nd wave serology)	<12	Negative	2020-04-30	0.09	Negative	2021-01-13	2
VAX-852	M	26/01/2021	COVID 19 PFIZER	2	104	0	2021-05-10	no (1st and 2nd wave serology)	<12	Negative	2020-04-29	0.087	Negative	2020-12-18	2
VAX-853	F	01/02/2021	COVID 19 PFIZER	2	98	0	2021-05-10	no (1st and 2nd wave serology)	<12	Negative	2020-04-29	0.095	Negative	2021-01-08	2
VAX-854	F	01/02/2021	COVID 19 PFIZER	2	98	0	2021-05-10	no (1st and 2nd wave serology)	<12	Negative	2020-04-30	0.174	Negative	2021-01-18	2
VAX-855	M	06/02/2021	COVID 19 PFIZER	2	93	0	2021-05-10	no (2nd wave serology)				0.112	Negative	2021-01-18	1
VAX-856	F	26/02/2021	COVID 19 PFIZER	2	73	0	2021-05-10	no (1st wave serology)	<12	Negative	2020-04-30				1
VAX-857	F	02/02/2021	COVID 19 PFIZER	2	97	0	2021-05-10	no (1st wave serology)	<12	Negative	2020-05-04				1
VAX-858	F	02/03/2021	COVID 19 PFIZER	2	69	0	2021-05-10	no (1st and 2nd wave serology)	<12	Negative	2020-04-30	0.106	Negative	2020-12-17	2
VAX-859	F	03/02/2021	COVID 19 PFIZER	2	96	0	2021-05-10	yes	<12	Negative	2020-04-29	24.07	Positive	2021-01-11	2
VAX-860	M	02/02/2021	COVID 19 PFIZER	2	97	0	2021-05-10	Unknown							0
VAX-861	F	06/02/2021	COVID 19 PFIZER	2	93	0	2021-05-10	no (1st wave serology)	<12	Negative	2020-04-29				1
VAX-862	F	05/02/2021	COVID 19 PFIZER	2	94	0	2021-05-10	no (1st and 2nd wave serology)	<12	Negative	2020-05-04	0.106	Negative	2021-02-01	2
VAX-863	F	08/04/2021	COVID 19 PFIZER	2	32	0	2021-05-10	no (1st and 2nd wave serology)	<12	Negative	2020-04-30	0.106	Negative	2021-02-01	2
VAX-864	M	02/02/2021	COVID 19 PFIZER	2	97	0	2021-05-10	no (1st and 2nd wave serology)	<12	Negative	2020-04-29	0.094	Negative	2021-01-13	2
VAX-865	M	26/01/2021	COVID 19 PFIZER	2	104	0	2021-05-10	no (1st and 2nd wave serology)	<12	Negative	2020-04-30	0.087	Negative	2020-12-18	2
VAX-866	F	26/01/2021	COVID 19 PFIZER	2	104	0	2021-05-10	no (1st wave serology)	<12	Negative	2020-04-29				1
VAX-867	F	01/03/2021	COVID 19 PFIZER	2	70	0	2021-05-10	no (1st and 2nd wave serology)	<12	Negative	2020-05-04	0.085	Negative	2021-01-18	2
VAX-868	F	26/02/2021	COVID 19 PFIZER	2	19	1	2021-03-17	Unknown							0
VAX-869	F	04/02/2021	COVID 19 PFIZER	2	95	0	2021-05-10	no (1st and 2nd wave serology)	<12	Negative	2020-04-29	0.093	Negative	2021-01-13	2
VAX-870	F	06/02/2021	COVID 19 PFIZER	2	93	0	2021-05-10	yes	<12	Negative	2020-04-30	16.98	Positive	2020-12-17	2
VAX-871	F	03/02/2021	COVID 19 PFIZER	2	96	0	2021-05-10	yes				26.37	Positive	2020-12-29	1
VAX-872	F	30/01/2021	COVID 19 PFIZER	2	100	0	2021-05-10	no (1st and 2nd wave serology)	<12	Negative	2020-04-29	0.091	Negative	2021-01-21	2
VAX-873	M	25/01/2021	COVID 19 PFIZER	2	105	0	2021-05-10	no (1st and 2nd wave serology)	<12	Negative	2020-04-30	0.085	Negative	2020-12-15	2
VAX-874	M	03/02/2021	COVID 19 PFIZER	2	96	0	2021-05-10	yes	32,7	Positive	2020-04-29	12.12	Positive	2020-12-21	2
VAX-875	F	27/01/2021	COVID 19 PFIZER	2	103	0	2021-05-10	no (1st wave serology)	<12	Negative	2020-05-04				1
VAX-876	F	03/02/2021	COVID 19 PFIZER	2	96	0	2021-05-10	yes	<12	Negative	2020-04-30	1.3	Positive	2020-12-21	2
VAX-877	F	18/01/2021	COVID 19 PFIZER	2	112	0	2021-05-10	no (1st wave serology)	<12	Negative	2020-05-01				1
VAX-878	F	04/02/2021	COVID 19 PFIZER	2	95	0	2021-05-10	no (1st and 2nd wave serology)	<12	Negative	2020-04-29	0.088	Negative	2021-01-11	2
VAX-879	F	03/02/2021	COVID 19 PFIZER	2	96	0	2021-05-10	no (1st wave serology)	<12	Negative	2020-04-29				1
VAX-880	F	27/01/2021	COVID 19 PFIZER	2	103	0	2021-05-10	no (1st and 2nd wave serology)	<12	Negative	2020-04-29	0.092	Negative	2020-12-15	2
VAX-881	M	03/02/2021	COVID 19 PFIZER	2	96	0	2021-05-10	no (1st wave serology)	<12	Negative	2020-04-30				1
VAX-882	F	03/02/2021	COVID 19 PFIZER	2	96	0	2021-05-10	yes				40.96	Positive	2020-12-17	1
VAX-883	M	26/01/2021	COVID 19 PFIZER	2	104	0	2021-05-10	no (2nd wave serology)				0.094	Negative	2020-12-21	1
VAX-884	F	05/02/2021	COVID 19 PFIZER	2	94	0	2021-05-10	no (1st and 2nd wave serology)	<12	Negative	2020-04-29	0.08	Negative	2021-02-01	2
VAX-885	M	25/01/2021	COVID 19 PFIZER	2	105	0	2021-05-10	no (1st and 2nd wave serology)	<12	Negative	2020-04-30	0.086	Negative	2020-12-16	2
VAX-886	F	02/02/2021	COVID 19 PFIZER	2	97	0	2021-05-10	no (2nd wave serology)				0.081	Negative	2021-01-15	1
VAX-887	M	03/02/2021	COVID 19 PFIZER	2	96	0	2021-05-10	no (1st wave serology)	<12	Negative	2020-04-30				1
VAX-888	F	02/03/2021	COVID 19 PFIZER	2	69	0	2021-05-10	Unknown							0
VAX-889	F	04/02/2021	COVID 19 PFIZER	2	95	0	2021-05-10	no (1st and 2nd wave serology)	<12	Negative	2020-04-30	0.097	Negative	2020-12-21	2
VAX-890	F	03/02/2021	COVID 19 PFIZER	2	96	0	2021-05-10	no (1st and 2nd wave serology)	<12	Negative	2020-04-29	0.09	Negative	2020-12-28	2
VAX-891	M	01/02/2021	COVID 19 PFIZER	2	98	0	2021-05-10	no (2nd wave serology)				0.087	Negative	2021-01-07	1
VAX-892	F	29/01/2021	COVID 19 PFIZER	2	101	0	2021-05-10	no (1st and 2nd wave serology)	<12	Negative	2020-04-29	0.086	Negative	2021-01-13	2
VAX-893	F	02/02/2021	COVID 19 PFIZER	2	97	0	2021-05-10	no (1st and 2nd wave serology)	<12	Negative	2020-04-30	0.093	Negative	2021-01-14	2
VAX-894	M	26/01/2021	COVID 19 PFIZER	2	104	0	2021-05-10	no (1st and 2nd wave serology)	<12	Negative	2020-04-29	0.089	Negative	2020-12-17	2
VAX-895	F	28/01/2021	COVID 19 PFIZER	2	102	0	2021-05-10	no (1st wave serology)	<12	Negative	2020-04-30				1
VAX-896	M	30/01/2021	COVID 19 PFIZER	2	100	0	2021-05-10	no (1st and 2nd wave serology)	<12	Negative	2020-05-04	0.088	Negative	2021-01-07	2
VAX-897	M	01/02/2021	COVID 19 PFIZER	2	98	0	2021-05-10	no (1st wave serology)	<12	Negative	2020-04-29				1
VAX-898	F	04/02/2021	COVID 19 PFIZER	2	95	0	2021-05-10	no (1st and 2nd wave serology)	<12	Negative	2020-04-30	0.08	Negative	2021-01-11	2
VAX-899	M	03/03/2021	COVID 19 PFIZER	2	68	0	2021-05-10	Unknown							0
VAX-900	F	02/02/2021	COVID 19 PFIZER	2	97	0	2021-05-10	Unknown							0
VAX-901	M	28/01/2021	COVID 19 PFIZER	2	102	0	2021-05-10	no (1st wave serology)	<12	Negative	2020-04-29				1
VAX-902	F	25/01/2021	COVID 19 PFIZER	2	105	0	2021-05-10	no (1st and 2nd wave serology)	<12	Negative	2020-04-29	0.092	Negative	2021-01-11	2
VAX-903	F	27/01/2021	COVID 19 PFIZER	2	103	0	2021-05-10	no (1st and 2nd wave serology)	<12	Negative	2020-04-29	0.098	Negative	2020-12-17	2
VAX-904	F	29/01/2021	COVID 19 PFIZER	2	101	0	2021-05-10	no (1st and 2nd wave serology)	<12	Negative	2020-04-30	0.088	Negative	2021-01-13	2
VAX-905	F	05/02/2021	COVID 19 PFIZER	2	94	0	2021-05-10	yes	<12	Negative	2020-04-29	52.94	Positive	2021-01-29	2
VAX-906	F	04/02/2021	COVID 19 PFIZER	2	95	0	2021-05-10	no (1st and 2nd wave serology)	<12	Negative	2020-04-30	0.091	Negative	2021-01-26	2
VAX-907	F	02/02/2021	COVID 19 PFIZER	2	97	0	2021-05-10	yes				26.78	Positive	2021-01-13	1
VAX-908	F	27/01/2021	COVID 19 PFIZER	2	103	0	2021-05-10	no (1st and 2nd wave serology)	<12	Negative	2020-04-29	0.094	Negative	2020-12-17	2
VAX-909	F	27/01/2021	COVID 19 PFIZER	2	103	0	2021-05-10	no (1st and 2nd wave serology)	<12	Negative	2020-05-01	0.086	Negative	2020-12-15	2
VAX-910	F	08/02/2021	COVID 19 PFIZER	2	91	0	2021-05-10	yes	34,0	Positive	2020-04-29	4.49	Positive	2021-01-11	2
VAX-911	M	01/02/2021	COVID 19 PFIZER	2	98	0	2021-05-10	no (1st and 2nd wave serology)	<12	Negative	2020-05-04	0.099	Negative	2021-01-21	2
VAX-912	M	02/03/2021	COVID 19 PFIZER	2	69	0	2021-05-10	Unknown							0
VAX-913	F	02/03/2021	COVID 19 PFIZER	2	69	0	2021-05-10	no (1st and 2nd wave serology)	<12	Negative	2020-04-29	0.087	Negative	2021-01-14	2
VAX-914	M	02/02/2021	COVID 19 PFIZER	2	97	0	2021-05-10	no (1st and 2nd wave serology)	<12	Negative	2020-04-29	0.09	Negative	2021-01-15	2
VAX-915	F	01/02/2021	COVID 19 PFIZER	2	98	0	2021-05-10	no (1st and 2nd wave serology)	<12	Negative	2020-04-29	0.102	Negative	2021-01-04	2
VAX-916	F	28/01/2021	COVID 19 PFIZER	2	102	0	2021-05-10	no (1st wave serology)	<12	Negative	2020-04-30				1
VAX-917	M	02/02/2021	COVID 19 PFIZER	2	97	0	2021-05-10	no (1st wave serology)	<12	Negative	2020-04-30				1
VAX-918	F	03/02/2021	COVID 19 PFIZER	2	96	0	2021-05-10	no (1st wave serology)	<12	Negative	2020-04-29				1
VAX-919	M	02/02/2021	COVID 19 PFIZER	2	97	0	2021-05-10	no (1st and 2nd wave serology)	<12	Negative	2020-04-29	0.088	Negative	2020-12-16	2
VAX-920	M	26/01/2021	COVID 19 PFIZER	2	104	0	2021-05-10	no (1st and 2nd wave serology)	<12	Negative	2020-04-29	0.085	Negative	2020-12-21	2
VAX-921	F	03/02/2021	COVID 19 PFIZER	2	96	0	2021-05-10	no (1st and 2nd wave serology)	<12	Negative	2020-04-29	0.088	Negative	2021-01-12	2
VAX-922	M	01/02/2021	COVID 19 PFIZER	2	98	0	2021-05-10	no (1st and 2nd wave serology)	<12	Negative	2020-05-04	0.089	Negative	2021-01-13	2
VAX-923	M	08/02/2021	COVID 19 PFIZER	2	91	0	2021-05-10	no (1st wave serology)	<12	Negative	2020-05-04				1
VAX-924	F	26/01/2021	COVID 19 PFIZER	2	104	0	2021-05-10	no (1st and 2nd wave serology)	<12	Negative	2020-04-30	0.117	Negative	2020-12-28	2
VAX-925	F	02/02/2021	COVID 19 PFIZER	2	97	0	2021-05-10	yes	190,0	Positive	2020-04-30	37.24	Positive	2021-01-05	2
VAX-926	F	28/01/2021	COVID 19 PFIZER	2	102	0	2021-05-10	no (1st wave serology)	<12	Negative	2020-04-29				1
VAX-927	F	04/02/2021	COVID 19 PFIZER	2	95	0	2021-05-10	no (1st and 2nd wave serology)	<12	Negative	2020-04-30	0.091	Negative	2021-01-14	2
VAX-928	F	27/01/2021	COVID 19 PFIZER	2	103	0	2021-05-10	no (1st wave serology)	<12	Negative	2020-05-01				1
VAX-929	F	19/04/2021	PFIZER	2	21	0	2021-05-10	no (1st wave serology)	<12	Negative	2020-04-30				1
VAX-930	F	09/02/2021	COVID 19 PFIZER	2	90	0	2021-05-10	no (1st and 2nd wave serology)	<12	Negative	2020-04-30	0.094	Negative	2021-01-18	2
VAX-931	M	01/02/2021	COVID 19 PFIZER	2	98	0	2021-05-10	no (2nd wave serology)				0.186	Negative	2021-01-20	1
VAX-932	F	02/02/2021	COVID 19 PFIZER	2	97	0	2021-05-10	no (1st and 2nd wave serology)	<12	Negative	2020-04-29	0.09	Negative	2021-01-25	2
VAX-933	M	26/01/2021	COVID 19 PFIZER	2	104	0	2021-05-10	no (1st and 2nd wave serology)	<12	Negative	2020-04-29	0.089	Negative	2020-12-16	2
VAX-934	M	03/02/2021	COVID 19 PFIZER	2	96	0	2021-05-10	no (1st and 2nd wave serology)	<12	Negative	2020-04-30	0.09	Negative	2021-01-05	2
VAX-935	M	02/02/2021	COVID 19 PFIZER	2	97	0	2021-05-10	no (1st wave serology)	<12	Negative	2020-04-30				1
VAX-936	M	30/01/2021	COVID 19 PFIZER	2	100	0	2021-05-10	no (1st wave serology)	<12	Negative	2020-04-30				1
VAX-937	F	01/02/2021	COVID 19 PFIZER	2	98	0	2021-05-10	no (1st and 2nd wave serology)	<12	Negative	2020-04-30	0.089	Negative	2021-02-02	2
VAX-938	F	30/01/2021	COVID 19 PFIZER	2	100	0	2021-05-10	no (1st and 2nd wave serology)	<12	Negative	2020-04-29	0.085	Negative	2021-01-05	2
VAX-939	F	09/02/2021	COVID 19 PFIZER	2	90	0	2021-05-10	no (1st and 2nd wave serology)	<12	Negative	2020-04-30	0.089	Negative	2021-01-04	2
VAX-940	F	02/02/2021	COVID 19 PFIZER	2	97	0	2021-05-10	no (1st and 2nd wave serology)	<12	Negative	2020-04-30	0.087	Negative	2021-01-04	2
VAX-941	F	29/01/2021	COVID 19 PFIZER	2	101	0	2021-05-10	no (1st and 2nd wave serology)	<12	Negative	2020-04-30	0.094	Negative	2020-12-22	2
VAX-942	M	29/01/2021	COVID 19 PFIZER	2	101	0	2021-05-10	no (1st wave serology)	<12	Negative	2020-04-29				1
VAX-943	M	02/02/2021	COVID 19 PFIZER	2	97	0	2021-05-10	no (1st wave serology)	<12	Negative	2020-04-29				1
VAX-944	F	28/01/2021	COVID 19 PFIZER	2	102	0	2021-05-10	no (1st and 2nd wave serology)	<12	Negative	2020-04-29	0.1	Negative	2021-01-25	2
VAX-945	F	01/02/2021	COVID 19 PFIZER	2	98	0	2021-05-10	no (1st wave serology)	<12	Negative	2020-05-04				1
VAX-946	F	30/01/2021	COVID 19 PFIZER	2	100	0	2021-05-10	no (1st and 2nd wave serology)	<12	Negative	2020-04-30	0.092	Negative	2020-12-29	2
VAX-947	M	01/02/2021	COVID 19 PFIZER	2	98	0	2021-05-10	Unknown							0
VAX-948	F	26/01/2021	COVID 19 PFIZER	2	104	0	2021-05-10	no (1st and 2nd wave serology)	<12	Negative	2020-04-30	0.089	Negative	2020-12-17	2
VAX-949	F	29/01/2021	COVID 19 PFIZER	2	101	0	2021-05-10	no (1st wave serology)	<12	Negative	2020-04-29				1
VAX-950	M	05/03/2021	COVID 19 PFIZER	2	66	0	2021-05-10	Unknown							0
VAX-951	F	09/02/2021	COVID 19 PFIZER	2	90	0	2021-05-10	Unknown							0
VAX-952	F	05/03/2021	COVID 19 PFIZER	2	66	0	2021-05-10	no (1st wave serology)	<12	Negative	2020-05-01				1
VAX-953	M	30/01/2021	COVID 19 PFIZER	2	100	0	2021-05-10	no (1st wave serology)	<12	Negative	2020-04-29				1
VAX-954	F	19/04/2021	PFIZER	2	21	0	2021-05-10	Unknown							0
VAX-955	M	06/02/2021	COVID 19 PFIZER	2	93	0	2021-05-10	no (2nd wave serology)				0.087	Negative	2021-01-11	1
VAX-956	F	29/01/2021	COVID 19 PFIZER	2	101	0	2021-05-10	no (1st and 2nd wave serology)	<12	Negative	2020-04-29	0.086	Negative	2021-01-11	2
VAX-957	F	03/02/2021	COVID 19 PFIZER	2	96	0	2021-05-10	no (1st and 2nd wave serology)	<12	Negative	2020-05-04	0.088	Negative	2021-01-26	2
VAX-958	M	27/01/2021	COVID 19 PFIZER	2	103	0	2021-05-10	no (1st wave serology)	<12	Negative	2020-04-30				1
VAX-959	F	09/03/2021	COVID 19 PFIZER	2	62	0	2021-05-10	no (1st and 2nd wave serology)	<12	Negative	2020-04-30	0.086	Negative	2021-01-14	2
VAX-960	F	19/04/2021	PFIZER	2	21	0	2021-05-10	no (1st and 2nd wave serology)	<12	Negative	2020-04-29	0.091	Negative	2021-01-05	2
VAX-961	F	01/02/2021	COVID 19 PFIZER	2	98	0	2021-05-10	no (1st and 2nd wave serology)	<12	Negative	2020-04-29	0.091	Negative	2021-01-07	2
VAX-962	F	06/02/2021	COVID 19 PFIZER	2	93	0	2021-05-10	no (1st and 2nd wave serology)	<12	Negative	2020-04-29	0.09	Negative	2021-01-15	2
VAX-963	F	28/01/2021	COVID 19 PFIZER	2	102	0	2021-05-10	no (1st and 2nd wave serology)	<12	Negative	2020-04-29	0.091	Negative	2021-01-14	2
VAX-964	F	03/02/2021	COVID 19 PFIZER	2	96	0	2021-05-10	no (1st and 2nd wave serology)	<12	Negative	2020-04-30	0.082	Negative	2020-12-29	2
VAX-965	M	25/01/2021	COVID 19 PFIZER	2	105	0	2021-05-10	no (1st and 2nd wave serology)	<12	Negative	2020-04-30	0.104	Negative	2020-12-21	2
VAX-966	M	29/01/2021	COVID 19 PFIZER	2	101	0	2021-05-10	no (1st wave serology)	<12	Negative	2020-04-29				1
VAX-967	M	26/01/2021	COVID 19 PFIZER	2	104	0	2021-05-10	no (1st and 2nd wave serology)	<12	Negative	2020-04-29	0.094	Negative	2020-12-16	2
VAX-968	F	29/01/2021	COVID 19 PFIZER	2	101	0	2021-05-10	no (1st wave serology)	<12	Negative	2020-04-30				1
VAX-969	M	09/02/2021	COVID 19 PFIZER	2	90	0	2021-05-10	yes	58,6	Positive	2020-04-29				1
VAX-970	M	02/03/2021	COVID 19 PFIZER	2	69	0	2021-05-10	yes	27,4	Positive	2020-04-29				1
VAX-971	F	30/01/2021	COVID 19 PFIZER	2	100	0	2021-05-10	no (1st and 2nd wave serology)	<12	Negative	2020-04-29	0.095	Negative	2021-01-18	2
VAX-972	F	30/01/2021	COVID 19 PFIZER	2	100	0	2021-05-10	no (1st and 2nd wave serology)	<12	Negative	2020-04-29	0.091	Negative	2021-01-11	2
VAX-973	F	04/02/2021	COVID 19 PFIZER	2	95	0	2021-05-10	no (1st and 2nd wave serology)	<12	Negative	2020-04-29	0.098	Negative	2021-01-14	2
VAX-974	F	28/01/2021	COVID 19 PFIZER	2	102	0	2021-05-10	no (1st wave serology)	<12	Negative	2020-04-30				1
VAX-975	F	04/02/2021	COVID 19 PFIZER	2	95	0	2021-05-10	no (2nd wave serology)				0.091	Negative	2021-02-01	1
VAX-976	M	01/02/2021	COVID 19 PFIZER	2	98	0	2021-05-10	no (1st and 2nd wave serology)	<12	Negative	2020-04-29	0.086	Negative	2021-01-14	2
VAX-977	F	10/03/2021	COVID 19 PFIZER	2	61	0	2021-05-10	no (1st and 2nd wave serology)	<12	Negative	2020-04-30	0.087	Negative	2021-01-12	2
VAX-978	M	06/02/2021	COVID 19 PFIZER	2	93	0	2021-05-10	Unknown							0
VAX-979	F	06/02/2021	COVID 19 PFIZER	2	93	0	2021-05-10	no (1st and 2nd wave serology)	<12	Negative	2020-04-29	0.089	Negative	2021-01-18	2
VAX-980	F	27/01/2021	COVID 19 PFIZER	2	21	1	2021-02-17	no (2nd wave serology)				0.091	Negative	2020-12-18	1
VAX-981	M	02/02/2021	COVID 19 PFIZER	2	97	0	2021-05-10	no (1st and 2nd wave serology)	<12	Negative	2020-04-29	0.09	Negative	2021-01-04	2
VAX-982	F	03/02/2021	COVID 19 PFIZER	2	96	0	2021-05-10	yes	<12	Negative	2020-04-30	4.16	Positive	2021-01-08	2
VAX-983	F	02/02/2021	COVID 19 PFIZER	2	97	0	2021-05-10	yes	51,5	Positive	2020-04-30	103.2	Positive	2020-12-15	2
VAX-984	M	01/02/2021	COVID 19 PFIZER	2	98	0	2021-05-10	no (1st and 2nd wave serology)	<12	Negative	2020-04-30	0.098	Negative	2021-01-15	2
VAX-985	M	26/01/2021	COVID 19 PFIZER	2	104	0	2021-05-10	Unknown							0
VAX-986	M	02/02/2021	COVID 19 PFIZER	2	97	0	2021-05-10	no (1st and 2nd wave serology)	<12	Negative	2020-04-29	0.091	Negative	2020-12-18	2
VAX-987	M	06/02/2021	COVID 19 PFIZER	2	93	0	2021-05-10	no (1st wave serology)	<12	Negative	2020-04-29				1
VAX-988	M	25/01/2021	COVID 19 PFIZER	2	105	0	2021-05-10	no (1st wave serology)	<12	Negative	2020-04-30				1
VAX-989	F	04/02/2021	COVID 19 PFIZER	2	95	0	2021-05-10	no (1st and 2nd wave serology)	<12	Negative	2020-04-30	0.087	Negative	2021-01-04	2
VAX-990	M	29/01/2021	COVID 19 PFIZER	2	101	0	2021-05-10	no (1st and 2nd wave serology)	<12	Negative	2020-05-04	0.08	Negative	2021-02-02	2
VAX-991	F	04/02/2021	COVID 19 PFIZER	2	95	0	2021-05-10	no (1st and 2nd wave serology)	<12	Negative	2020-04-30	0.097	Negative	2021-01-22	2
VAX-992	F	02/02/2021	COVID 19 PFIZER	2	97	0	2021-05-10	no (2nd wave serology)				0.096	Negative	2021-01-25	1
VAX-993	M	30/01/2021	COVID 19 PFIZER	2	100	0	2021-05-10	no (1st wave serology)	<12	Negative	2020-04-29				1
VAX-994	M	27/01/2021	COVID 19 PFIZER	2	103	0	2021-05-10	no (1st and 2nd wave serology)	<12	Negative	2020-04-30	0.085	Negative	2020-12-16	2
VAX-995	F	03/02/2021	COVID 19 PFIZER	2	96	0	2021-05-10	yes				77.91	Positive	2020-12-17	1
VAX-996	M	20/03/2021	COVID 19 PFIZER	2	51	0	2021-05-10	yes	38,1	Positive	2020-04-30	34.39	Positive	2021-01-11	2
VAX-997	M	30/01/2021	COVID 19 PFIZER	2	100	0	2021-05-10	no (1st and 2nd wave serology)	<12	Negative	2020-04-30	0.095	Negative	2021-01-19	2
VAX-998	M	27/01/2021	COVID 19 PFIZER	2	103	0	2021-05-10	no (1st wave serology)	<12	Negative	2020-04-30				1
VAX-999	M	03/03/2021	COVID 19 PFIZER	2	68	0	2021-05-10	no (1st and 2nd wave serology)	<12	Negative	2020-04-29	0.089	Negative	2021-01-14	2
VAX-1000	F	28/01/2021	COVID 19 PFIZER	2	102	0	2021-05-10	no (1st wave serology)	<12	Negative	2020-04-29				1
VAX-1001	M	01/02/2021	COVID 19 PFIZER	2	98	0	2021-05-10	no (1st and 2nd wave serology)	<12	Negative	2020-04-29	0.087	Negative	2021-01-07	2
VAX-1002	F	02/02/2021	COVID 19 PFIZER	2	97	0	2021-05-10	no (1st and 2nd wave serology)	<12	Negative	2020-04-29	0.089	Negative	2021-01-13	2
VAX-1003	F	26/01/2021	COVID 19 PFIZER	2	104	0	2021-05-10	no (1st wave serology)	<12	Negative	2020-04-30				1
VAX-1004	M	02/02/2021	COVID 19 PFIZER	2	97	0	2021-05-10	yes	<12	Negative	2020-04-29	26.09	Positive	2020-12-15	2
VAX-1005	F	05/02/2021	COVID 19 PFIZER	2	94	0	2021-05-10	yes				18.86	Positive	2021-01-05	1
VAX-1006	F	04/02/2021	COVID 19 PFIZER	2	95	0	2021-05-10	Unknown							0
VAX-1007	F	09/02/2021	COVID 19 PFIZER	2	90	0	2021-05-10	no (1st wave serology)	<12	Negative	2020-05-04				1
VAX-1008	F	30/01/2021	COVID 19 PFIZER	2	100	0	2021-05-10	no (1st and 2nd wave serology)	<12	Negative	2020-04-29	0.092	Negative	2021-01-11	2
VAX-1009	M	01/02/2021	COVID 19 PFIZER	2	98	0	2021-05-10	no (1st wave serology)	<12	Negative	2020-05-01				1
VAX-1010	F	05/02/2021	COVID 19 PFIZER	2	94	0	2021-05-10	yes				16.44	Positive	2021-01-14	1
VAX-1011	F	03/02/2021	COVID 19 PFIZER	2	96	0	2021-05-10	yes	<12	Negative	2020-04-29	46.13	Positive	2021-01-05	2
VAX-1012	F	29/01/2021	COVID 19 PFIZER	2	101	0	2021-05-10	no (1st and 2nd wave serology)	<12	Negative	2020-04-29	0.09	Negative	2021-01-19	2
VAX-1013	F	01/02/2021	COVID 19 PFIZER	2	98	0	2021-05-10	no (1st and 2nd wave serology)	<12	Negative	2020-04-29	0.086	Negative	2021-01-15	2
VAX-1014	M	02/02/2021	COVID 19 PFIZER	2	97	0	2021-05-10	yes	<12	Negative	2020-04-30	18.64	Positive	2020-12-21	2
VAX-1015	M	02/02/2021	COVID 19 PFIZER	2	97	0	2021-05-10	no (2nd wave serology)				0.094	Negative	2021-01-15	1
VAX-1016	F	01/02/2021	COVID 19 PFIZER	2	98	0	2021-05-10	no (1st wave serology)	<12	Negative	2020-04-30				1
VAX-1017	M	03/02/2021	COVID 19 PFIZER	2	96	0	2021-05-10	no (1st and 2nd wave serology)	<12	Negative	2020-04-29	0.252	Negative	2021-01-27	2
VAX-1018	F	04/02/2021	COVID 19 PFIZER	2	95	0	2021-05-10	yes	40,5	Positive	2020-04-30	71.6	Positive	2021-01-04	2
VAX-1019	M	02/02/2021	COVID 19 PFIZER	2	97	0	2021-05-10	yes	31,1	Positive	2020-04-29	56.18	Positive	2020-12-16	2
VAX-1020	M	09/02/2021	COVID 19 PFIZER	2	90	0	2021-05-10	yes	62,1	Positive	2020-04-30	25.51	Positive	2021-01-13	2
VAX-1021	M	30/01/2021	COVID 19 PFIZER	2	100	0	2021-05-10	no (1st and 2nd wave serology)	<12	Negative	2020-04-30	0.096	Negative	2021-01-15	2
VAX-1022	M	25/01/2021	COVID 19 PFIZER	2	105	0	2021-05-10	no (2nd wave serology)				0.099	Negative	2021-01-29	1
VAX-1023	F	02/02/2021	COVID 19 PFIZER	2	97	0	2021-05-10	no (1st and 2nd wave serology)	<12	Negative	2020-04-29	0.096	Negative	2020-12-17	2
VAX-1024	F	04/02/2021	COVID 19 PFIZER	2	95	0	2021-05-10	no (1st wave serology)	<12	Negative	2020-05-01				1
VAX-1025	F	04/02/2021	COVID 19 PFIZER	2	95	0	2021-05-10	no (2nd wave serology)				0.094	Negative	2021-01-21	1
VAX-1026	F	09/02/2021	COVID 19 PFIZER	2	90	0	2021-05-10	no (1st and 2nd wave serology)	<12	Negative	2020-04-29	0.091	Negative	2021-01-05	2
VAX-1027	M	01/02/2021	COVID 19 PFIZER	2	98	0	2021-05-10	Unknown							0
VAX-1028	F	04/02/2021	COVID 19 PFIZER	2	95	0	2021-05-10	no (1st and 2nd wave serology)	<12	Negative	2020-04-30	0.081	Negative	2021-02-02	2
VAX-1029	F	03/02/2021	COVID 19 PFIZER	2	96	0	2021-05-10	no (1st and 2nd wave serology)	<12	Negative	2020-04-30	0.146	Negative	2021-01-07	2
VAX-1030	F	29/01/2021	COVID 19 PFIZER	2	101	0	2021-05-10	no (1st wave serology)	<12	Negative	2020-04-30				1
VAX-1031	F	02/02/2021	COVID 19 PFIZER	2	97	0	2021-05-10	no (2nd wave serology)				0.088	Negative	2021-01-14	1
VAX-1032	F	29/01/2021	COVID 19 PFIZER	2	101	0	2021-05-10	no (1st and 2nd wave serology)	<12	Negative	2020-04-29	0.092	Negative	2021-01-18	2
VAX-1033	M	05/02/2021	COVID 19 PFIZER	2	94	0	2021-05-10	yes	15,2	Positive	2020-04-29				1
VAX-1034	F	05/03/2021	COVID 19 PFIZER	2	66	0	2021-05-10	Unknown							0
VAX-1035	F	02/02/2021	COVID 19 PFIZER	2	97	0	2021-05-10	no (1st and 2nd wave serology)	<12	Negative	2020-05-05	0.089	Negative	2021-01-07	2
VAX-1036	F	01/02/2021	COVID 19 PFIZER	2	98	0	2021-05-10	no (1st wave serology)	<12	Negative	2020-04-29				1
VAX-1037	F	01/02/2021	COVID 19 PFIZER	2	98	0	2021-05-10	no (1st and 2nd wave serology)	<12	Negative	2020-05-04	0.087	Negative	2020-12-18	2
VAX-1038	F	05/02/2021	COVID 19 PFIZER	2	94	0	2021-05-10	no (2nd wave serology)				0.09	Negative	2021-01-25	1
VAX-1039	M	03/03/2021	COVID 19 PFIZER	2	68	0	2021-05-10	Unknown							0
VAX-1040	F	30/01/2021	COVID 19 PFIZER	2	100	0	2021-05-10	no (1st and 2nd wave serology)	<12	Negative	2020-04-29	0.085	Negative	2021-01-08	2
VAX-1041	M	26/01/2021	COVID 19 PFIZER	2	104	0	2021-05-10	no (1st and 2nd wave serology)	<12	Negative	2020-04-30	0.09	Negative	2020-12-15	2
VAX-1042	F	01/02/2021	COVID 19 PFIZER	2	98	0	2021-05-10	no (1st and 2nd wave serology)	<12	Negative	2020-04-30	0.087	Negative	2021-01-08	2
VAX-1043	M	09/02/2021	COVID 19 PFIZER	2	90	0	2021-05-10	yes	22,1	Positive	2020-05-04	0.09	Negative	2021-01-21	2
VAX-1044	M	28/01/2021	COVID 19 PFIZER	2	102	0	2021-05-10	no (1st and 2nd wave serology)	<12	Negative	2020-04-30	0.091	Negative	2021-01-11	2
VAX-1045	M	02/02/2021	COVID 19 PFIZER	2	97	0	2021-05-10	yes	36,2	Positive	2020-05-04	153.9	Positive	2020-12-15	2
VAX-1046	F	02/02/2021	COVID 19 PFIZER	2	97	0	2021-05-10	yes				33.03	Positive	2020-12-21	1
VAX-1047	F	04/02/2021	COVID 19 PFIZER	2	95	0	2021-05-10	no (1st and 2nd wave serology)	<12	Negative	2020-04-29	0.096	Negative	2021-01-22	2
VAX-1048	F	05/02/2021	COVID 19 PFIZER	2	94	0	2021-05-10	no (1st and 2nd wave serology)	<12	Negative	2020-04-29	0.081	Negative	2021-02-02	2
VAX-1049	F	02/04/2021	COVID 19 PFIZER	2	38	0	2021-05-10	no (1st and 2nd wave serology)	<12	Negative	2020-04-29	0.088	Negative	2021-01-12	2
VAX-1050	F	25/01/2021	COVID 19 PFIZER	2	105	0	2021-05-10	dubious	13,0	Dubious	2020-04-30	0.086	Negative	2020-12-28	2
VAX-1051	F	30/01/2021	COVID 19 PFIZER	2	100	0	2021-05-10	no (1st and 2nd wave serology)	<12	Negative	2020-04-30	0.085	Negative	2021-01-08	2
VAX-1052	F	02/02/2021	COVID 19 PFIZER	2	97	0	2021-05-10	no (1st wave serology)	<12	Negative	2020-05-04				1
VAX-1053	F	02/02/2021	COVID 19 PFIZER	2	97	0	2021-05-10	Unknown							0
VAX-1054	M	05/02/2021	COVID 19 PFIZER	2	94	0	2021-05-10	yes	57,6	Positive	2020-05-01				1
VAX-1055	F	09/02/2021	COVID 19 PFIZER	2	90	0	2021-05-10	yes	20,1	Positive	2020-04-30	0.09	Negative	2021-01-25	2
VAX-1056	M	01/02/2021	COVID 19 PFIZER	2	98	0	2021-05-10	no (1st and 2nd wave serology)	<12	Negative	2020-04-30	0.105	Negative	2021-01-22	2
VAX-1057	M	01/02/2021	COVID 19 PFIZER	2	98	0	2021-05-10	no (1st and 2nd wave serology)	<12	Negative	2020-04-30	0.092	Negative	2021-01-25	2
VAX-1058	F	30/01/2021	COVID 19 PFIZER	2	100	0	2021-05-10	no (1st wave serology)	<12	Negative	2020-04-29				1
VAX-1059	F	03/03/2021	COVID 19 PFIZER	2	68	0	2021-05-10	no (1st and 2nd wave serology)	<12	Negative	2020-04-29	0.089	Negative	2021-01-13	2
VAX-1060	F	29/01/2021	COVID 19 PFIZER	2	101	0	2021-05-10	no (1st and 2nd wave serology)	<12	Negative	2020-04-30	0.085	Negative	2020-12-15	2
VAX-1061	F	01/02/2021	COVID 19 PFIZER	2	98	0	2021-05-10	no (1st and 2nd wave serology)	<12	Negative	2020-05-01	0.092	Negative	2020-12-22	2
VAX-1062	F	26/01/2021	COVID 19 PFIZER	2	104	0	2021-05-10	no (1st and 2nd wave serology)	<12	Negative	2020-04-29	0.088	Negative	2021-01-27	2
VAX-1063	M	01/02/2021	COVID 19 PFIZER	2	65	1	2021-04-07	no (1st wave serology)	<12	Negative	2020-04-29				1
VAX-1064	F	01/02/2021	COVID 19 PFIZER	2	98	0	2021-05-10	no (1st wave serology)	<12	Negative	2020-04-30				1
VAX-1065	F	30/01/2021	COVID 19 PFIZER	2	100	0	2021-05-10	yes				29.31	Positive	2021-01-14	1
VAX-1066	M	03/03/2021	COVID 19 PFIZER	2	68	0	2021-05-10	no (1st wave serology)	<12	Negative	2020-05-04				1
VAX-1067	F	06/02/2021	COVID 19 PFIZER	2	93	0	2021-05-10	no (1st and 2nd wave serology)	<12	Negative	2020-04-29	0.094	Negative	2021-01-28	2
VAX-1068	M	01/02/2021	COVID 19 PFIZER	2	98	0	2021-05-10	no (1st wave serology)	<12	Negative	2020-04-30				1
VAX-1069	F	06/02/2021	COVID 19 PFIZER	2	93	0	2021-05-10	no (1st wave serology)	<12	Negative	2020-04-30				1
VAX-1070	F	03/02/2021	COVID 19 PFIZER	2	96	0	2021-05-10	no (1st and 2nd wave serology)	<12	Negative	2020-04-30	0.092	Negative	2021-01-20	2
VAX-1071	M	01/02/2021	COVID 19 PFIZER	2	98	0	2021-05-10	no (1st wave serology)	<12	Negative	2020-04-29				1
VAX-1072	M	13/04/2021	COVID 19 PFIZER	2	27	0	2021-05-10	no (1st and 2nd wave serology)	<12	Negative	2020-04-29	0.095	Negative	2021-01-15	2
VAX-1073	F	29/01/2021	COVID 19 PFIZER	2	101	0	2021-05-10	Unknown							0
VAX-1074	M	06/02/2021	COVID 19 PFIZER	2	93	0	2021-05-10	Unknown							0
VAX-1075	F	01/02/2021	COVID 19 PFIZER	2	98	0	2021-05-10	no (1st wave serology)	<12	Negative	2020-04-30				1
VAX-1076	F	03/02/2021	COVID 19 PFIZER	2	96	0	2021-05-10	no (1st and 2nd wave serology)	<12	Negative	2020-05-01	0.091	Negative	2021-01-08	2
VAX-1077	M	04/03/2021	COVID 19 PFIZER	2	67	0	2021-05-10	no (1st wave serology)	<12	Negative	2020-04-29				1
VAX-1078	F	06/02/2021	COVID 19 PFIZER	2	93	0	2021-05-10	no (1st wave serology)	<12	Negative	2020-04-29				1
VAX-1079	F	03/02/2021	COVID 19 PFIZER	2	96	0	2021-05-10	no (1st and 2nd wave serology)	<12	Negative	2020-04-30	0.094	Negative	2021-01-20	2
VAX-1080	F	27/01/2021	COVID 19 PFIZER	2	103	0	2021-05-10	no (1st and 2nd wave serology)	<12	Negative	2020-04-30	0.085	Negative	2020-12-22	2
VAX-1081	F	04/02/2021	COVID 19 PFIZER	2	95	0	2021-05-10	yes				69.35	Positive	2021-01-13	1
VAX-1082	F	03/03/2021	COVID 19 PFIZER	2	68	0	2021-05-10	Unknown							0
VAX-1083	M	03/02/2021	COVID 19 PFIZER	2	96	0	2021-05-10	no (1st and 2nd wave serology)	<12	Negative	2020-04-29	0.085	Negative	2021-01-05	2
VAX-1084	M	30/01/2021	COVID 19 PFIZER	2	100	0	2021-05-10	no (1st wave serology)	<12	Negative	2020-04-29				1
VAX-1085	F	25/01/2021	COVID 19 PFIZER	2	105	0	2021-05-10	no (1st wave serology)	<12	Negative	2020-04-30				1
VAX-1086	F	30/01/2021	COVID 19 PFIZER	2	100	0	2021-05-10	no (1st wave serology)	<12	Negative	2020-04-29				1
VAX-1087	M	08/02/2021	COVID 19 PFIZER	2	91	0	2021-05-10	no (1st wave serology)	<12	Negative	2020-04-29				1
VAX-1088	F	02/02/2021	COVID 19 PFIZER	2	97	0	2021-05-10	no (2nd wave serology)				0.094	Negative	2021-01-22	1
VAX-1089	F	01/02/2021	COVID 19 PFIZER	2	98	0	2021-05-10	no (1st wave serology)	<12	Negative	2020-04-29				1
VAX-1090	F	26/01/2021	COVID 19 PFIZER	2	104	0	2021-05-10	Unknown							0
VAX-1091	M	02/02/2021	COVID 19 PFIZER	2	97	0	2021-05-10	Unknown							0
VAX-1092	M	01/02/2021	COVID 19 PFIZER	2	98	0	2021-05-10	yes	<12	Negative	2020-04-30	46.64	Positive	2021-01-14	2
VAX-1093	M	26/01/2021	COVID 19 PFIZER	2	104	0	2021-05-10	no (1st and 2nd wave serology)	<12	Negative	2020-04-29	0.091	Negative	2020-12-22	2
VAX-1094	M	02/02/2021	COVID 19 PFIZER	2	97	0	2021-05-10	no (1st wave serology)	<12	Negative	2020-04-29				1
VAX-1095	F	05/02/2021	COVID 19 PFIZER	2	94	0	2021-05-10	yes	<12	Negative	2020-04-30	6.62	Positive	2020-12-18	2
VAX-1096	F	30/01/2021	COVID 19 PFIZER	2	100	0	2021-05-10	no (1st wave serology)	<12	Negative	2020-04-29				1
VAX-1097	F	25/02/2021	COVID 19 PFIZER	2	74	0	2021-05-10	no (1st and 2nd wave serology)	<12	Negative	2020-04-29	0.087	Negative	2021-01-13	2
VAX-1098	M	01/02/2021	COVID 19 PFIZER	2	98	0	2021-05-10	no (1st wave serology)	<12	Negative	2020-04-29				1
VAX-1099	M	01/02/2021	COVID 19 PFIZER	2	98	0	2021-05-10	no (1st and 2nd wave serology)	<12	Negative	2020-04-30	0.085	Negative	2021-01-18	2
VAX-1100	F	03/02/2021	COVID 19 PFIZER	2	96	0	2021-05-10	Unknown							0
VAX-1101	M	03/02/2021	COVID 19 PFIZER	2	96	0	2021-05-10	no (2nd wave serology)				0.084	Negative	2021-01-08	1
VAX-1102	M	23/03/2021	COVID 19 PFIZER	2	48	0	2021-05-10	no (1st and 2nd wave serology)	<12	Negative	2020-04-29	0.087	Negative	2021-01-19	2
VAX-1103	M	29/01/2021	COVID 19 PFIZER	2	101	0	2021-05-10	no (1st and 2nd wave serology)	<12	Negative	2020-04-29	0.098	Negative	2021-01-11	2
VAX-1104	M	05/02/2021	COVID 19 PFIZER	2	94	0	2021-05-10	yes	20,0	Positive	2020-04-30	0.095	Negative	2021-01-12	2
VAX-1105	F	09/02/2021	COVID 19 PFIZER	2	90	0	2021-05-10	no (1st and 2nd wave serology)	<12	Negative	2020-04-30	0.086	Negative	2021-01-14	2
VAX-1106	F	01/03/2021	COVID 19 PFIZER	2	70	0	2021-05-10	Unknown							0
VAX-1107	F	01/04/2021	COVID 19 PFIZER	2	39	0	2021-05-10	no (1st and 2nd wave serology)	<12	Negative	2020-04-29	0.097	Negative	2021-01-05	2
VAX-1108	M	26/01/2021	COVID 19 PFIZER	2	104	0	2021-05-10	no (1st and 2nd wave serology)	<12	Negative	2020-04-29	0.093	Negative	2020-12-17	2
VAX-1109	M	26/01/2021	COVID 19 PFIZER	2	104	0	2021-05-10	no (1st and 2nd wave serology)	<12	Negative	2020-04-30	0.092	Negative	2020-12-17	2
VAX-1110	F	04/02/2021	COVID 19 PFIZER	2	95	0	2021-05-10	no (1st and 2nd wave serology)	<12	Negative	2020-04-29	0.094	Negative	2021-01-21	2
VAX-1111	F	30/01/2021	COVID 19 PFIZER	2	100	0	2021-05-10	no (1st and 2nd wave serology)	<12	Negative	2020-04-29	0.088	Negative	2021-01-11	2
VAX-1112	F	02/03/2021	COVID 19 PFIZER	2	69	0	2021-05-10	no (1st and 2nd wave serology)	<12	Negative	2020-05-04	0.083	Negative	2020-12-28	2
VAX-1113	F	26/03/2021	COVID 19 PFIZER	2	45	0	2021-05-10	no (1st wave serology)	<12	Negative	2020-05-04				1
VAX-1114	F	09/02/2021	COVID 19 PFIZER	2	90	0	2021-05-10	yes	<12	Negative	2020-04-30	138.5	Positive	2020-12-21	2
VAX-1115	M	26/01/2021	COVID 19 PFIZER	2	104	0	2021-05-10	no (1st and 2nd wave serology)	<12	Negative	2020-04-30	0.084	Negative	2020-12-17	2
VAX-1116	F	02/02/2021	COVID 19 PFIZER	2	97	0	2021-05-10	no (1st wave serology)	<12	Negative	2020-04-29				1
VAX-1117	F	03/02/2021	COVID 19 PFIZER	2	96	0	2021-05-10	no (1st wave serology)	<12	Negative	2020-05-04				1
VAX-1118	M	26/01/2021	COVID 19 PFIZER	2	104	0	2021-05-10	no (1st and 2nd wave serology)	<12	Negative	2020-04-29	0.084	Negative	2020-12-28	2
VAX-1119	F	30/01/2021	COVID 19 PFIZER	2	100	0	2021-05-10	no (1st and 2nd wave serology)	<12	Negative	2020-04-29	0.09	Negative	2021-01-07	2
VAX-1120	F	30/01/2021	COVID 19 PFIZER	2	100	0	2021-05-10	no (1st wave serology)	<12	Negative	2020-04-30				1
VAX-1121	F	09/02/2021	COVID 19 PFIZER	2	90	0	2021-05-10	yes	42,7	Positive	2020-05-01	9.27	Positive	2021-01-05	2
VAX-1122	M	27/01/2021	COVID 19 PFIZER	2	103	0	2021-05-10	no (1st and 2nd wave serology)	<12	Negative	2020-04-29	0.087	Negative	2021-01-04	2
VAX-1123	F	29/01/2021	COVID 19 PFIZER	2	101	0	2021-05-10	no (1st and 2nd wave serology)	<12	Negative	2020-04-30	0.093	Negative	2021-01-21	2
VAX-1124	M	05/02/2021	COVID 19 PFIZER	2	94	0	2021-05-10	yes	<12	Negative	2020-05-01	47.58	Positive	2021-01-11	2
VAX-1125	F	04/02/2021	COVID 19 PFIZER	2	95	0	2021-05-10	no (1st wave serology)	<12	Negative	2020-04-30				1
VAX-1126	F	02/02/2021	COVID 19 PFIZER	2	97	0	2021-05-10	no (1st and 2nd wave serology)	<12	Negative	2020-04-29	0.091	Negative	2021-01-19	2
VAX-1127	M	02/02/2021	COVID 19 PFIZER	2	97	0	2021-05-10	yes	12,3	Dubious	2020-04-30	18.23	Positive	2020-12-16	2
VAX-1128	F	01/02/2021	COVID 19 PFIZER	2	98	0	2021-05-10	no (1st and 2nd wave serology)	<12	Negative	2020-04-29	0.091	Negative	2020-12-28	2
VAX-1129	F	28/01/2021	COVID 19 PFIZER	2	102	0	2021-05-10	no (1st and 2nd wave serology)	<12	Negative	2020-04-30	0.085	Negative	2021-01-05	2
VAX-1130	M	03/02/2021	COVID 19 PFIZER	2	96	0	2021-05-10	no (1st wave serology)	<12	Negative	2020-04-29				1
VAX-1131	F	02/03/2021	COVID 19 PFIZER	2	69	0	2021-05-10	no (1st and 2nd wave serology)	<12	Negative	2020-05-04	0.087	Negative	2021-02-03	2
VAX-1132	F	01/02/2021	COVID 19 PFIZER	2	98	0	2021-05-10	no (1st and 2nd wave serology)	<12	Negative	2020-04-29	0.085	Negative	2021-01-05	2
VAX-1133	F	03/02/2021	COVID 19 PFIZER	2	96	0	2021-05-10	no (1st and 2nd wave serology)	<12	Negative	2020-04-30	0.087	Negative	2021-01-04	2
VAX-1134	M	02/02/2021	COVID 19 PFIZER	2	97	0	2021-05-10	Unknown							0
VAX-1135	F	29/01/2021	COVID 19 PFIZER	2	101	0	2021-05-10	Unknown							0
VAX-1136	F	09/02/2021	COVID 19 PFIZER	2	90	0	2021-05-10	no (2nd wave serology)				0.088	Negative	2021-01-19	1
VAX-1137	F	30/01/2021	COVID 19 PFIZER	2	100	0	2021-05-10	no (1st wave serology)	<12	Negative	2020-04-30				1
VAX-1138	F	06/02/2021	COVID 19 PFIZER	2	93	0	2021-05-10	no (1st wave serology)	<12	Negative	2020-04-29				1
VAX-1139	F	30/01/2021	COVID 19 PFIZER	2	100	0	2021-05-10	no (1st and 2nd wave serology)	<12	Negative	2020-04-30	0.09	Negative	2020-12-21	2
VAX-1140	F	02/02/2021	COVID 19 PFIZER	2	97	0	2021-05-10	no (1st and 2nd wave serology)	<12	Negative	2020-04-30	0.099	Negative	2021-01-07	2
VAX-1141	M	03/02/2021	COVID 19 PFIZER	2	96	0	2021-05-10	no (1st wave serology)	<12	Negative	2020-04-30				1
VAX-1142	F	03/02/2021	COVID 19 PFIZER	2	96	0	2021-05-10	dubious	12,6	Dubious	2020-04-29				1
VAX-1143	F	01/02/2021	COVID 19 PFIZER	2	98	0	2021-05-10	Unknown							0
VAX-1144	M	01/03/2021	COVID 19 PFIZER	2	70	0	2021-05-10	no (1st and 2nd wave serology)	<12	Negative	2020-04-30	0.092	Negative	2021-01-13	2
VAX-1145	M	09/02/2021	COVID 19 PFIZER	2	90	0	2021-05-10	yes	85,2	Positive	2020-05-01	71.98	Positive	2021-01-14	2
VAX-1146	F	09/02/2021	COVID 19 PFIZER	2	90	0	2021-05-10	yes	45,4	Positive	2020-04-29	14.39	Positive	2021-01-19	2
VAX-1147	M	27/01/2021	COVID 19 PFIZER	2	103	0	2021-05-10	no (2nd wave serology)				0.082	Negative	2020-12-22	1
VAX-1148	F	06/02/2021	COVID 19 PFIZER	2	93	0	2021-05-10	no (1st and 2nd wave serology)	<12	Negative	2020-04-29	0.095	Negative	2021-01-12	2
VAX-1149	M	08/02/2021	COVID 19 PFIZER	2	91	0	2021-05-10	no (1st wave serology)	<12	Negative	2020-04-30				1
VAX-1150	F	04/02/2021	COVID 19 PFIZER	2	95	0	2021-05-10	no (1st and 2nd wave serology)	<12	Negative	2020-04-30	0.087	Negative	2021-01-11	2
VAX-1151	F	09/02/2021	COVID 19 PFIZER	2	90	0	2021-05-10	no (1st and 2nd wave serology)	<12	Negative	2020-04-30	0.097	Negative	2021-01-22	2
VAX-1152	F	02/02/2021	COVID 19 PFIZER	2	97	0	2021-05-10	no (1st and 2nd wave serology)	<12	Negative	2020-04-30	0.095	Negative	2021-01-18	2
VAX-1153	M	03/03/2021	COVID 19 PFIZER	2	68	0	2021-05-10	Unknown							0
VAX-1154	F	02/02/2021	COVID 19 PFIZER	2	97	0	2021-05-10	no (1st wave serology)	<12	Negative	2020-05-04				1
VAX-1155	F	03/02/2021	COVID 19 PFIZER	2	96	0	2021-05-10	Unknown							0
VAX-1156	F	03/02/2021	COVID 19 PFIZER	2	96	0	2021-05-10	Unknown							0
VAX-1157	F	06/02/2021	COVID 19 PFIZER	2	93	0	2021-05-10	no (1st and 2nd wave serology)	<12	Negative	2020-04-30	0.088	Negative	2021-01-14	2
VAX-1158	M	27/01/2021	COVID 19 PFIZER	2	103	0	2021-05-10	no (1st wave serology)	<12	Negative	2020-04-29				1
VAX-1159	F	03/03/2021	COVID 19 PFIZER	2	68	0	2021-05-10	no (1st and 2nd wave serology)	<12	Negative	2020-04-29	0.08	Negative	2021-02-01	2
VAX-1160	F	30/01/2021	COVID 19 PFIZER	2	100	0	2021-05-10	no (1st wave serology)	<12	Negative	2020-04-29				1
VAX-1161	F	01/02/2021	COVID 19 PFIZER	2	98	0	2021-05-10	no (1st and 2nd wave serology)	<12	Negative	2020-04-29	0.097	Negative	2021-01-18	2
VAX-1162	F	01/02/2021	COVID 19 PFIZER	2	98	0	2021-05-10	no (1st and 2nd wave serology)	<12	Negative	2020-04-29	0.095	Negative	2021-01-12	2
VAX-1163	F	30/01/2021	COVID 19 PFIZER	2	100	0	2021-05-10	no (1st wave serology)	<12	Negative	2020-04-29				1
VAX-1164	M	02/04/2021	COVID 19 PFIZER	2	38	0	2021-05-10	Unknown							0
VAX-1165	F	28/01/2021	COVID 19 PFIZER	2	102	0	2021-05-10	no (1st and 2nd wave serology)	<12	Negative	2020-04-29	0.093	Negative	2021-01-13	2
VAX-1166	F	29/01/2021	COVID 19 PFIZER	2	101	0	2021-05-10	no (2nd wave serology)				0.089	Negative	2020-12-15	1
VAX-1167	F	02/02/2021	COVID 19 PFIZER	2	97	0	2021-05-10	yes	<12	Negative	2020-05-01	68.81	Positive	2021-01-04	2
VAX-1168	F	29/01/2021	COVID 19 PFIZER	2	101	0	2021-05-10	no (1st and 2nd wave serology)	<12	Negative	2020-04-30	0.09	Negative	2021-01-20	2
VAX-1169	F	08/03/2021	COVID 19 PFIZER	2	63	0	2021-05-10	yes	<12	Negative	2020-04-29	7.03	Positive	2021-01-18	2
VAX-1170	F	30/01/2021	COVID 19 PFIZER	2	100	0	2021-05-10	no (1st and 2nd wave serology)	<12	Negative	2020-04-29	0.087	Negative	2020-12-15	2
VAX-1171	F	03/02/2021	COVID 19 PFIZER	2	96	0	2021-05-10	no (1st and 2nd wave serology)	<12	Negative	2020-04-29	0.096	Negative	2020-12-21	2
VAX-1172	F	27/01/2021	COVID 19 PFIZER	2	103	0	2021-05-10	no (1st and 2nd wave serology)	<12	Negative	2020-04-30	0.085	Negative	2020-12-15	2
VAX-1173	M	26/01/2021	COVID 19 PFIZER	2	104	0	2021-05-10	no (1st and 2nd wave serology)	<12	Negative	2020-04-30	0.095	Negative	2021-01-11	2
VAX-1174	F	29/01/2021	COVID 19 PFIZER	2	101	0	2021-05-10	no (1st and 2nd wave serology)	<12	Negative	2020-04-29	0.101	Negative	2021-01-07	2
VAX-1175	M	09/02/2021	COVID 19 PFIZER	2	90	0	2021-05-10	no (1st and 2nd wave serology)	<12	Negative	2020-05-04	0.087	Negative	2021-01-19	2
VAX-1176	M	09/02/2021	COVID 19 PFIZER	2	90	0	2021-05-10	yes				7.31	Positive	2021-01-05	1
VAX-1177	F	28/01/2021	COVID 19 PFIZER	2	102	0	2021-05-10	no (1st and 2nd wave serology)	<12	Negative	2020-04-30	0.086	Negative	2020-12-29	2
VAX-1178	F	05/02/2021	COVID 19 PFIZER	2	94	0	2021-05-10	yes	22,8	Positive	2020-04-30	6.94	Positive	2021-01-20	2
VAX-1179	F	29/01/2021	COVID 19 PFIZER	2	101	0	2021-05-10	no (1st and 2nd wave serology)	<12	Negative	2020-04-30	0.095	Negative	2020-12-17	2
VAX-1180	F	29/01/2021	COVID 19 PFIZER	2	101	0	2021-05-10	no (1st wave serology)	<12	Negative	2020-04-29				1
VAX-1181	F	18/03/2021	COVID 19 PFIZER	2	53	0	2021-05-10	no (1st wave serology)	<12	Negative	2020-04-30				1
VAX-1182	F	04/02/2021	COVID 19 PFIZER	2	95	0	2021-05-10	no (2nd wave serology)				0.104	Negative	2020-12-17	1
VAX-1183	M	26/01/2021	COVID 19 PFIZER	2	104	0	2021-05-10	no (1st wave serology)	<12	Negative	2020-04-29				1
VAX-1184	F	04/02/2021	COVID 19 PFIZER	2	95	0	2021-05-10	no (1st wave serology)	<12	Negative	2020-04-29				1
VAX-1185	M	06/02/2021	COVID 19 PFIZER	2	93	0	2021-05-10	yes	<12	Negative	2020-04-30	32.22	Positive	2020-12-28	2
VAX-1186	F	05/02/2021	COVID 19 PFIZER	2	94	0	2021-05-10	yes	83,0	Positive	2020-05-05	60.65	Positive	2021-01-13	2
VAX-1187	M	28/01/2021	COVID 19 PFIZER	2	102	0	2021-05-10	no (1st wave serology)	<12	Negative	2020-04-30				1
VAX-1188	F	01/02/2021	COVID 19 PFIZER	2	98	0	2021-05-10	no (1st wave serology)	<12	Negative	2020-05-04				1
VAX-1189	F	04/02/2021	COVID 19 PFIZER	2	95	0	2021-05-10	no (1st and 2nd wave serology)	<12	Negative	2020-04-30	0.085	Negative	2021-01-07	2
VAX-1190	F	02/02/2021	COVID 19 PFIZER	2	97	0	2021-05-10	yes	<12	Negative	2020-04-30	160.8	Positive	2021-01-05	2
VAX-1191	F	22/03/2021	COVID 19 PFIZER	2	49	0	2021-05-10	no (1st wave serology)	<12	Negative	2020-04-29				1
VAX-1192	F	18/01/2021	COVID 19 PFIZER	2	112	0	2021-05-10	no (1st and 2nd wave serology)	<12	Negative	2020-04-30	0.089	Negative	2020-12-18	2
VAX-1193	M	29/01/2021	COVID 19 PFIZER	2	101	0	2021-05-10	no (1st wave serology)	<12	Negative	2020-04-30				1
VAX-1194	F	03/02/2021	COVID 19 PFIZER	2	96	0	2021-05-10	Unknown							0
VAX-1195	F	05/02/2021	COVID 19 PFIZER	2	94	0	2021-05-10	Unknown							0
VAX-1196	M	01/02/2021	COVID 19 PFIZER	2	98	0	2021-05-10	no (1st and 2nd wave serology)	<12	Negative	2020-04-29	0.09	Negative	2021-01-05	2
VAX-1197	F	01/02/2021	COVID 19 PFIZER	2	98	0	2021-05-10	no (1st wave serology)	<12	Negative	2020-04-29				1
VAX-1198	F	25/01/2021	COVID 19 PFIZER	2	105	0	2021-05-10	no (2nd wave serology)				0.087	Negative	2020-12-17	1
VAX-1199	F	30/01/2021	COVID 19 PFIZER	2	100	0	2021-05-10	no (1st wave serology)	<12	Negative	2020-04-30				1
VAX-1200	M	05/02/2021	COVID 19 PFIZER	2	94	0	2021-05-10	yes	<12	Negative	2020-05-01	118.6	Positive	2021-01-05	2
VAX-1201	M	27/01/2021	COVID 19 PFIZER	2	103	0	2021-05-10	no (1st and 2nd wave serology)	<12	Negative	2020-04-30	0.089	Negative	2020-12-22	2
VAX-1202	F	27/01/2021	COVID 19 PFIZER	2	103	0	2021-05-10	no (1st and 2nd wave serology)	<12	Negative	2020-04-30	0.089	Negative	2021-01-07	2
VAX-1203	F	26/01/2021	COVID 19 PFIZER	2	104	0	2021-05-10	no (1st and 2nd wave serology)	<12	Negative	2020-04-29	0.091	Negative	2020-12-17	2
VAX-1204	M	08/02/2021	COVID 19 PFIZER	2	91	0	2021-05-10	no (1st wave serology)	<12	Negative	2020-04-29				1
VAX-1205	M	03/02/2021	COVID 19 PFIZER	2	96	0	2021-05-10	yes	<12	Negative	2020-04-30	9.22	Positive	2020-12-15	2
VAX-1206	F	01/02/2021	COVID 19 PFIZER	2	98	0	2021-05-10	no (1st wave serology)	<12	Negative	2020-04-29				1
VAX-1207	F	26/01/2021	COVID 19 PFIZER	2	104	0	2021-05-10	yes	<12	Negative	2020-04-30	11.08	Positive	2020-12-18	2
VAX-1208	M	04/02/2021	COVID 19 PFIZER	2	95	0	2021-05-10	no (1st and 2nd wave serology)	<12	Negative	2020-04-29	0.265	Negative	2021-01-18	2
VAX-1209	F	29/01/2021	COVID 19 PFIZER	2	101	0	2021-05-10	no (1st and 2nd wave serology)	<12	Negative	2020-04-29	0.093	Negative	2021-01-15	2
VAX-1210	M	29/01/2021	COVID 19 PFIZER	2	101	0	2021-05-10	Unknown							0
VAX-1211	M	03/02/2021	COVID 19 PFIZER	2	96	0	2021-05-10	no (1st wave serology)	<12	Negative	2020-04-29				1
VAX-1212	F	26/02/2021	COVID 19 PFIZER	2	73	0	2021-05-10	no (1st wave serology)	<12	Negative	2020-05-01				1
VAX-1213	F	27/01/2021	COVID 19 PFIZER	2	103	0	2021-05-10	no (1st and 2nd wave serology)	<12	Negative	2020-04-29	0.082	Negative	2020-12-28	2
VAX-1214	F	01/03/2021	COVID 19 PFIZER	2	70	0	2021-05-10	no (1st wave serology)	<12	Negative	2020-04-29				1
VAX-1215	F	25/01/2021	COVID 19 PFIZER	2	105	0	2021-05-10	no (1st and 2nd wave serology)	<12	Negative	2020-04-29	0.089	Negative	2020-12-15	2
VAX-1216	M	03/02/2021	COVID 19 PFIZER	2	96	0	2021-05-10	no (1st wave serology)	<12	Negative	2020-05-04				1
VAX-1217	M	27/01/2021	COVID 19 PFIZER	2	103	0	2021-05-10	no (1st and 2nd wave serology)	<12	Negative	2020-04-30	0.1	Negative	2020-12-16	2
VAX-1218	M	04/02/2021	COVID 19 PFIZER	2	95	0	2021-05-10	yes	83,7	Positive	2020-04-29				1
VAX-1219	M	30/01/2021	COVID 19 PFIZER	2	100	0	2021-05-10	no (1st and 2nd wave serology)	<12	Negative	2020-04-30	0.097	Negative	2020-12-22	2
VAX-1220	F	26/01/2021	COVID 19 PFIZER	2	52	1	2021-03-19	no (1st and 2nd wave serology)	<12	Negative	2020-04-30	0.093	Negative	2020-12-15	2
VAX-1221	F	03/02/2021	COVID 19 PFIZER	2	96	0	2021-05-10	yes	114,0	Positive	2020-04-30	194.1	Positive	2020-12-17	2
VAX-1222	F	28/01/2021	COVID 19 PFIZER	2	48	1	2021-03-17	no (1st wave serology)	<12	Negative	2020-04-30				1
VAX-1223	M	04/02/2021	COVID 19 PFIZER	2	95	0	2021-05-10	no (1st wave serology)	<12	Negative	2020-04-30				1
VAX-1224	F	03/02/2021	COVID 19 PFIZER	2	96	0	2021-05-10	no (2nd wave serology)				0.087	Negative	2020-12-28	1
VAX-1225	M	04/02/2021	COVID 19 PFIZER	2	95	0	2021-05-10	no (1st and 2nd wave serology)	<12	Negative	2020-04-30	0.09	Negative	2020-12-28	2
VAX-1226	M	29/03/2021	COVID 19 PFIZER	2	42	0	2021-05-10	no (1st and 2nd wave serology)	<12	Negative	2020-04-30	0.094	Negative	2021-01-19	2
VAX-1227	F	29/01/2021	COVID 19 PFIZER	2	101	0	2021-05-10	no (1st wave serology)	<12	Negative	2020-04-30				1
VAX-1228	F	30/01/2021	COVID 19 PFIZER	2	100	0	2021-05-10	no (1st wave serology)	<12	Negative	2020-04-29				1
VAX-1229	F	30/01/2021	COVID 19 PFIZER	2	100	0	2021-05-10	no (1st and 2nd wave serology)	<12	Negative	2020-04-29	0.089	Negative	2021-01-18	2
VAX-1230	M	02/02/2021	COVID 19 PFIZER	2	97	0	2021-05-10	Unknown							0
VAX-1231	F	25/01/2021	COVID 19 PFIZER	2	105	0	2021-05-10	no (1st wave serology)	<12	Negative	2020-05-01				1
VAX-1232	M	30/01/2021	COVID 19 PFIZER	2	100	0	2021-05-10	no (1st wave serology)	<12	Negative	2020-04-30				1
VAX-1233	F	04/02/2021	COVID 19 PFIZER	2	95	0	2021-05-10	no (2nd wave serology)				0.091	Negative	2021-01-11	1
VAX-1234	M	25/01/2021	COVID 19 PFIZER	2	105	0	2021-05-10	no (1st wave serology)	<12	Negative	2020-04-29				1
VAX-1235	F	30/01/2021	COVID 19 PFIZER	2	53	1	2021-03-24	Unknown							0
VAX-1236	F	06/02/2021	COVID 19 PFIZER	2	93	0	2021-05-10	yes	50,8	Positive	2020-04-30				1
VAX-1237	F	05/02/2021	COVID 19 PFIZER	2	94	0	2021-05-10	no (1st and 2nd wave serology)	<12	Negative	2020-04-29	0.09	Negative	2021-01-07	2
VAX-1238	F	05/02/2021	COVID 19 PFIZER	2	94	0	2021-05-10	yes	14,6	Dubious	2020-04-29	2.8	Positive	2021-01-15	2
VAX-1239	M	02/02/2021	COVID 19 PFIZER	2	97	0	2021-05-10	yes	<12	Negative	2020-04-29	40.72	Positive	2020-12-29	2
VAX-1240	F	06/02/2021	COVID 19 PFIZER	2	93	0	2021-05-10	yes	<12	Negative	2020-04-30	27.17	Positive	2021-01-14	2
VAX-1241	M	04/02/2021	COVID 19 PFIZER	2	95	0	2021-05-10	no (1st and 2nd wave serology)	<12	Negative	2020-04-29	0.09	Negative	2020-12-18	2
VAX-1242	F	02/02/2021	COVID 19 PFIZER	2	97	0	2021-05-10	no (1st and 2nd wave serology)	<12	Negative	2020-05-04	0.092	Negative	2021-01-20	2
VAX-1243	M	25/02/2021	COVID 19 PFIZER	2	74	0	2021-05-10	no (1st wave serology)	<12	Negative	2020-05-04				1
VAX-1244	F	05/02/2021	COVID 19 PFIZER	2	94	0	2021-05-10	no (1st and 2nd wave serology)	<12	Negative	2020-04-29	0.088	Negative	2021-01-14	2
VAX-1245	M	01/02/2021	COVID 19 PFIZER	2	98	0	2021-05-10	no (1st and 2nd wave serology)	<12	Negative	2020-04-30	0.094	Negative	2021-01-26	2
VAX-1246	F	27/01/2021	COVID 19 PFIZER	2	103	0	2021-05-10	no (2nd wave serology)				0.086	Negative	2021-01-13	1
VAX-1247	F	03/03/2021	COVID 19 PFIZER	2	68	0	2021-05-10	no (1st wave serology)	<12	Negative	2020-04-30				1
VAX-1248	M	26/02/2021	COVID 19 PFIZER	2	73	0	2021-05-10	Unknown							0
VAX-1249	F	28/01/2021	COVID 19 PFIZER	2	102	0	2021-05-10	no (1st and 2nd wave serology)	<12	Negative	2020-04-29	0.091	Negative	2020-12-18	2
VAX-1250	M	26/01/2021	COVID 19 PFIZER	2	104	0	2021-05-10	Unknown							0
VAX-1251	M	05/02/2021	COVID 19 PFIZER	2	94	0	2021-05-10	no (1st and 2nd wave serology)	<12	Negative	2020-05-01	0.088	Negative	2021-01-04	2
VAX-1252	F	08/02/2021	COVID 19 PFIZER	2	91	0	2021-05-10	no (1st wave serology)	<12	Negative	2020-04-29				1
VAX-1253	F	03/02/2021	COVID 19 PFIZER	2	96	0	2021-05-10	no (1st and 2nd wave serology)	<12	Negative	2020-04-30	0.091	Negative	2021-01-25	2
VAX-1254	F	05/03/2021	COVID 19 PFIZER	2	66	0	2021-05-10	Unknown							0
VAX-1255	M	03/02/2021	COVID 19 PFIZER	2	96	0	2021-05-10	no (1st and 2nd wave serology)	<12	Negative	2020-04-29	0.084	Negative	2020-12-29	2
VAX-1256	F	02/02/2021	COVID 19 PFIZER	2	97	0	2021-05-10	no (1st wave serology)	<12	Negative	2020-04-30				1
VAX-1257	F	04/02/2021	COVID 19 PFIZER	2	95	0	2021-05-10	yes	<12	Negative	2020-05-04	40.39	Positive	2021-01-14	2
VAX-1258	F	29/01/2021	COVID 19 PFIZER	2	101	0	2021-05-10	no (1st and 2nd wave serology)	<12	Negative	2020-04-29	0.089	Negative	2021-01-08	2
VAX-1259	M	03/02/2021	COVID 19 PFIZER	2	96	0	2021-05-10	yes	<12	Negative	2020-04-29	47.26	Positive	2020-12-17	2
VAX-1260	F	04/02/2021	COVID 19 PFIZER	2	95	0	2021-05-10	yes	<12	Negative	2020-04-30	1.36	Positive	2020-12-16	2
VAX-1261	F	25/01/2021	COVID 19 PFIZER	2	105	0	2021-05-10	no (1st and 2nd wave serology)	<12	Negative	2020-04-29	0.093	Negative	2020-12-22	2
VAX-1262	F	28/01/2021	COVID 19 PFIZER	2	102	0	2021-05-10	no (1st and 2nd wave serology)	<12	Negative	2020-04-29	0.086	Negative	2020-12-15	2
VAX-1263	M	02/02/2021	COVID 19 PFIZER	2	97	0	2021-05-10	yes	27,0	Positive	2020-04-30				1
VAX-1264	M	28/01/2021	COVID 19 PFIZER	2	102	0	2021-05-10	no (1st wave serology)	<12	Negative	2020-05-01				1
VAX-1265	F	03/02/2021	COVID 19 PFIZER	2	96	0	2021-05-10	no (1st wave serology)	<12	Negative	2020-04-29				1
VAX-1266	F	03/02/2021	COVID 19 PFIZER	2	96	0	2021-05-10	no (1st wave serology)	<12	Negative	2020-04-30				1
VAX-1267	F	27/01/2021	COVID 19 PFIZER	2	103	0	2021-05-10	no (2nd wave serology)				0.092	Negative	2021-01-07	1
VAX-1268	M	09/02/2021	COVID 19 PFIZER	2	90	0	2021-05-10	no (1st and 2nd wave serology)	<12	Negative	2020-04-29	0.093	Negative	2021-01-18	2
VAX-1269	F	26/01/2021	COVID 19 PFIZER	2	104	0	2021-05-10	no (1st wave serology)	<12	Negative	2020-04-29				1
VAX-1270	M	02/02/2021	COVID 19 PFIZER	2	97	0	2021-05-10	no (1st and 2nd wave serology)	<12	Negative	2020-04-29	0.087	Negative	2021-01-13	2
VAX-1271	M	09/02/2021	COVID 19 PFIZER	2	90	0	2021-05-10	no (1st wave serology)	<12	Negative	2020-04-30				1
VAX-1272	M	03/02/2021	COVID 19 PFIZER	2	96	0	2021-05-10	no (1st wave serology)	<12	Negative	2020-04-30				1
VAX-1273	F	04/02/2021	COVID 19 PFIZER	2	95	0	2021-05-10	no (1st and 2nd wave serology)	<12	Negative	2020-04-30	0.095	Negative	2021-01-15	2
VAX-1274	F	28/01/2021	COVID 19 PFIZER	2	102	0	2021-05-10	no (1st wave serology)	<12	Negative	2020-04-30				1
VAX-1275	F	06/02/2021	COVID 19 PFIZER	2	93	0	2021-05-10	no (1st and 2nd wave serology)	<12	Negative	2020-04-29	0.089	Negative	2021-01-11	2
VAX-1276	M	02/02/2021	COVID 19 PFIZER	2	97	0	2021-05-10	no (1st wave serology)	<12	Negative	2020-04-29				1
VAX-1277	M	02/02/2021	COVID 19 PFIZER	2	97	0	2021-05-10	no (2nd wave serology)				0.089	Negative	2021-01-14	1
VAX-1278	M	05/02/2021	COVID 19 PFIZER	2	94	0	2021-05-10	no (1st and 2nd wave serology)	<12	Negative	2020-04-30	0.081	Negative	2020-12-28	2
VAX-1279	F	03/02/2021	COVID 19 PFIZER	2	96	0	2021-05-10	no (1st wave serology)	<12	Negative	2020-04-30				1
VAX-1280	F	30/01/2021	COVID 19 PFIZER	2	100	0	2021-05-10	no (1st and 2nd wave serology)	<12	Negative	2020-04-30	0.09	Negative	2021-01-08	2
VAX-1281	M	30/01/2021	COVID 19 PFIZER	2	100	0	2021-05-10	no (1st and 2nd wave serology)	<12	Negative	2020-04-29	0.098	Negative	2021-01-18	2
VAX-1282	M	04/02/2021	COVID 19 PFIZER	2	95	0	2021-05-10	no (1st and 2nd wave serology)	<12	Negative	2020-04-30	0.09	Negative	2020-12-21	2
VAX-1283	F	29/01/2021	COVID 19 PFIZER	2	101	0	2021-05-10	no (1st and 2nd wave serology)	<12	Negative	2020-04-30	0.088	Negative	2021-01-04	2
VAX-1284	M	26/01/2021	COVID 19 PFIZER	2	104	0	2021-05-10	no (1st and 2nd wave serology)	<12	Negative	2020-04-30	0.092	Negative	2020-12-16	2
VAX-1285	M	26/01/2021	COVID 19 PFIZER	2	104	0	2021-05-10	no (2nd wave serology)				0.093	Negative	2020-12-22	1
VAX-1286	F	05/02/2021	COVID 19 PFIZER	2	94	0	2021-05-10	no (1st wave serology)	<12	Negative	2020-04-29				1
VAX-1287	F	03/02/2021	COVID 19 PFIZER	2	96	0	2021-05-10	no (1st and 2nd wave serology)	<12	Negative	2020-04-29	0.657	Negative	2021-01-07	2
VAX-1288	F	26/02/2021	COVID 19 PFIZER	2	73	0	2021-05-10	Unknown							0
VAX-1289	F	01/02/2021	COVID 19 PFIZER	2	98	0	2021-05-10	no (1st wave serology)	<12	Negative	2020-04-30				1
VAX-1290	F	01/02/2021	COVID 19 PFIZER	2	98	0	2021-05-10	no (2nd wave serology)				0.138	Negative	2021-01-14	1
VAX-1291	F	30/01/2021	COVID 19 PFIZER	2	100	0	2021-05-10	no (1st and 2nd wave serology)	<12	Negative	2020-05-01	0.085	Negative	2021-01-04	2
VAX-1292	F	02/02/2021	COVID 19 PFIZER	2	97	0	2021-05-10	no (1st and 2nd wave serology)	<12	Negative	2020-05-04	0.092	Negative	2021-01-25	2
VAX-1293	F	05/02/2021	COVID 19 PFIZER	2	94	0	2021-05-10	no (1st wave serology)	<12	Negative	2020-05-04				1
VAX-1294	M	25/01/2021	COVID 19 PFIZER	2	105	0	2021-05-10	no (1st and 2nd wave serology)	<12	Negative	2020-04-29	0.085	Negative	2020-12-15	2
VAX-1295	F	01/02/2021	COVID 19 PFIZER	2	98	0	2021-05-10	Unknown							0
VAX-1296	M	29/01/2021	COVID 19 PFIZER	2	101	0	2021-05-10	no (1st and 2nd wave serology)	<12	Negative	2020-05-01	0.091	Negative	2020-12-16	2
VAX-1297	M	25/01/2021	COVID 19 PFIZER	2	105	0	2021-05-10	no (1st and 2nd wave serology)	<12	Negative	2020-04-29	0.089	Negative	2020-12-17	2
VAX-1298	M	08/02/2021	COVID 19 PFIZER	2	91	0	2021-05-10	no (1st and 2nd wave serology)	<12	Negative	2020-04-30	0.092	Negative	2021-01-20	2
VAX-1299	F	04/02/2021	COVID 19 PFIZER	2	95	0	2021-05-10	yes				15.39	Positive	2021-01-11	1
VAX-1300	F	03/02/2021	COVID 19 PFIZER	2	96	0	2021-05-10	Unknown							0
VAX-1301	F	17/03/2021	COVID 19 PFIZER	2	54	0	2021-05-10	no (1st and 2nd wave serology)	<12	Negative	2020-04-30	0.082	Negative	2021-02-02	2
VAX-1302	M	05/02/2021	COVID 19 PFIZER	2	94	0	2021-05-10	yes	94,2	Positive	2020-05-04	64.21	Positive	2020-12-16	2
VAX-1303	F	03/02/2021	COVID 19 PFIZER	2	96	0	2021-05-10	no (2nd wave serology)				0.085	Negative	2021-01-07	1
VAX-1304	F	05/02/2021	COVID 19 PFIZER	2	94	0	2021-05-10	no (1st and 2nd wave serology)	<12	Negative	2020-04-30	0.092	Negative	2020-12-22	2
VAX-1305	M	05/02/2021	COVID 19 PFIZER	2	94	0	2021-05-10	yes	25,2	Positive	2020-04-29				1
VAX-1306	F	01/02/2021	COVID 19 PFIZER	2	98	0	2021-05-10	yes	59,1	Positive	2020-04-29	5.55	Positive	2020-12-28	2
VAX-1307	F	02/03/2021	COVID 19 PFIZER	2	69	0	2021-05-10	no (2nd wave serology)				0.093	Negative	2020-12-15	1
VAX-1308	M	27/01/2021	COVID 19 PFIZER	2	103	0	2021-05-10	no (1st and 2nd wave serology)	<12	Negative	2020-04-30	0.083	Negative	2021-01-14	2
VAX-1309	M	09/02/2021	COVID 19 PFIZER	2	90	0	2021-05-10	no (1st and 2nd wave serology)	<12	Negative	2020-04-30	0.086	Negative	2021-01-19	2
VAX-1310	M	02/02/2021	COVID 19 PFIZER	2	97	0	2021-05-10	dubious	13,3	Dubious	2020-05-05	0.084	Negative	2021-01-19	2
VAX-1311	M	05/02/2021	COVID 19 PFIZER	2	94	0	2021-05-10	yes	<12	Negative	2020-05-04	12.93	Positive	2021-01-19	2
VAX-1312	F	02/02/2021	COVID 19 PFIZER	2	97	0	2021-05-10	no (1st and 2nd wave serology)	<12	Negative	2020-04-29	0.085	Negative	2021-01-05	2
VAX-1313	M	02/02/2021	COVID 19 PFIZER	2	97	0	2021-05-10	Unknown							0
VAX-1314	F	25/01/2021	COVID 19 PFIZER	2	105	0	2021-05-10	no (1st and 2nd wave serology)	<12	Negative	2020-04-29	0.089	Negative	2020-12-28	2
VAX-1315	F	25/01/2021	COVID 19 PFIZER	2	105	0	2021-05-10	no (2nd wave serology)				0.087	Negative	2020-12-21	1
VAX-1316	F	03/02/2021	COVID 19 PFIZER	2	96	0	2021-05-10	no (1st and 2nd wave serology)	<12	Negative	2020-04-30	0.092	Negative	2021-01-20	2
VAX-1317	M	04/02/2021	COVID 19 PFIZER	2	95	0	2021-05-10	yes	27,5	Positive	2020-05-04				1
VAX-1318	F	06/02/2021	COVID 19 PFIZER	2	93	0	2021-05-10	Unknown							0
VAX-1319	F	03/02/2021	COVID 19 PFIZER	2	96	0	2021-05-10	no (1st wave serology)	<12	Negative	2020-04-30				1
VAX-1320	F	28/01/2021	COVID 19 PFIZER	2	102	0	2021-05-10	no (1st wave serology)	<12	Negative	2020-04-29				1
VAX-1321	F	03/02/2021	COVID 19 PFIZER	2	96	0	2021-05-10	no (1st wave serology)	<12	Negative	2020-04-30				1
VAX-1322	F	02/02/2021	COVID 19 PFIZER	2	97	0	2021-05-10	no (1st and 2nd wave serology)	<12	Negative	2020-04-29	0.093	Negative	2021-01-21	2
VAX-1323	F	06/02/2021	COVID 19 PFIZER	2	93	0	2021-05-10	no (1st wave serology)	<12	Negative	2020-04-30				1
VAX-1324	F	03/03/2021	COVID 19 PFIZER	2	68	0	2021-05-10	Unknown							0
VAX-1325	M	01/02/2021	COVID 19 PFIZER	2	98	0	2021-05-10	no (1st wave serology)	<12	Negative	2020-05-04				1
VAX-1326	F	27/01/2021	COVID 19 PFIZER	2	103	0	2021-05-10	no (1st and 2nd wave serology)	<12	Negative	2020-04-30	0.086	Negative	2020-12-21	2
VAX-1327	F	04/02/2021	COVID 19 PFIZER	2	95	0	2021-05-10	no (1st and 2nd wave serology)	<12	Negative	2020-04-30	0.083	Negative	2021-01-07	2
VAX-1328	F	16/03/2021	COVID 19 PFIZER	2	55	0	2021-05-10	no (1st and 2nd wave serology)	<12	Negative	2020-04-29	0.094	Negative	2021-01-18	2
VAX-1329	F	30/01/2021	COVID 19 PFIZER	2	100	0	2021-05-10	no (1st and 2nd wave serology)	<12	Negative	2020-04-30	0.088	Negative	2021-01-07	2
VAX-1330	M	04/03/2021	COVID 19 PFIZER	2	67	0	2021-05-10	yes	167,0	Positive	2020-04-29	102.7	Positive	2021-01-13	2
VAX-1331	M	27/01/2021	COVID 19 PFIZER	2	103	0	2021-05-10	no (1st and 2nd wave serology)	<12	Negative	2020-04-30	0.094	Negative	2020-12-21	2
VAX-1332	F	19/04/2021	PFIZER	2	21	0	2021-05-10	no (1st and 2nd wave serology)	<12	Negative	2020-04-29	0.084	Negative	2020-12-16	2
VAX-1333	M	30/01/2021	COVID 19 PFIZER	2	100	0	2021-05-10	no (1st and 2nd wave serology)	<12	Negative	2020-04-30	0.077	Negative	2021-02-02	2
VAX-1334	M	04/02/2021	COVID 19 PFIZER	2	95	0	2021-05-10	no (1st and 2nd wave serology)	<12	Negative	2020-04-29	0.089	Negative	2021-01-13	2
VAX-1335	M	03/03/2021	COVID 19 PFIZER	2	68	0	2021-05-10	no (2nd wave serology)				0.091	Negative	2020-12-22	1
VAX-1336	F	27/01/2021	COVID 19 PFIZER	2	103	0	2021-05-10	no (1st and 2nd wave serology)	<12	Negative	2020-04-30	0.093	Negative	2021-01-07	2
VAX-1337	M	01/02/2021	COVID 19 PFIZER	2	98	0	2021-05-10	no (1st and 2nd wave serology)	<12	Negative	2020-05-04	0.087	Negative	2021-02-02	2
VAX-1338	M	01/02/2021	COVID 19 PFIZER	2	98	0	2021-05-10	no (1st wave serology)	<12	Negative	2020-04-29				1
VAX-1339	F	03/02/2021	COVID 19 PFIZER	2	96	0	2021-05-10	no (1st and 2nd wave serology)	<12	Negative	2020-04-30	0.088	Negative	2020-12-18	2
VAX-1340	F	04/02/2021	COVID 19 PFIZER	2	95	0	2021-05-10	no (1st and 2nd wave serology)	<12	Negative	2020-04-30	0.088	Negative	2021-01-04	2
VAX-1341	F	03/03/2021	COVID 19 PFIZER	2	68	0	2021-05-10	Unknown							0
VAX-1342	F	06/02/2021	COVID 19 PFIZER	2	93	0	2021-05-10	no (1st and 2nd wave serology)	<12	Negative	2020-04-29	0.099	Negative	2021-01-20	2
VAX-1343	F	05/02/2021	COVID 19 PFIZER	2	94	0	2021-05-10	yes	92,9	Positive	2020-04-29				1
VAX-1344	M	08/02/2021	COVID 19 PFIZER	2	91	0	2021-05-10	yes	45,3	Positive	2020-04-30	0.09	Negative	2021-01-20	2
VAX-1345	F	04/02/2021	COVID 19 PFIZER	2	95	0	2021-05-10	no (1st and 2nd wave serology)	<12	Negative	2020-05-05	0.098	Negative	2021-01-25	2
VAX-1346	M	02/02/2021	COVID 19 PFIZER	2	97	0	2021-05-10	no (1st wave serology)	<12	Negative	2020-05-02				1
VAX-1347	M	03/02/2021	COVID 19 PFIZER	2	96	0	2021-05-10	no (1st wave serology)	<12	Negative	2020-04-29				1
VAX-1348	M	27/01/2021	COVID 19 PFIZER	2	103	0	2021-05-10	no (1st and 2nd wave serology)	<12	Negative	2020-04-29	0.095	Negative	2021-01-11	2
VAX-1349	M	25/01/2021	COVID 19 PFIZER	2	105	0	2021-05-10	no (2nd wave serology)				0.089	Negative	2020-12-29	1
VAX-1350	F	26/01/2021	COVID 19 PFIZER	2	104	0	2021-05-10	no (1st and 2nd wave serology)	<12	Negative	2020-05-01	0.085	Negative	2020-12-15	2
VAX-1351	F	26/01/2021	COVID 19 PFIZER	2	104	0	2021-05-10	Unknown							0
VAX-1352	M	25/01/2021	COVID 19 PFIZER	2	105	0	2021-05-10	no (1st wave serology)	<12	Negative	2020-04-30				1
VAX-1353	F	28/01/2021	COVID 19 PFIZER	2	102	0	2021-05-10	Unknown							0
VAX-1354	F	29/01/2021	COVID 19 PFIZER	2	101	0	2021-05-10	no (1st and 2nd wave serology)	<12	Negative	2020-04-29	0.089	Negative	2020-12-15	2
VAX-1355	F	29/01/2021	COVID 19 PFIZER	2	101	0	2021-05-10	no (1st and 2nd wave serology)	<12	Negative	2020-04-29	0.091	Negative	2021-01-11	2
VAX-1356	M	02/02/2021	COVID 19 PFIZER	2	97	0	2021-05-10	no (1st wave serology)	<12	Negative	2020-04-30				1
VAX-1357	F	30/01/2021	COVID 19 PFIZER	2	100	0	2021-05-10	no (1st and 2nd wave serology)	<12	Negative	2020-04-29	0.09	Negative	2021-01-15	2
VAX-1358	F	01/02/2021	COVID 19 PFIZER	2	98	0	2021-05-10	Unknown							0
VAX-1359	F	27/01/2021	COVID 19 PFIZER	2	103	0	2021-05-10	no (1st and 2nd wave serology)	<12	Negative	2020-04-30	0.093	Negative	2020-12-15	2
VAX-1360	F	03/03/2021	COVID 19 PFIZER	2	68	0	2021-05-10	no (2nd wave serology)				0.093	Negative	2021-01-21	1
VAX-1361	M	19/04/2021	PFIZER	2	21	0	2021-05-10	dubious	12,2	Dubious	2020-04-30	0.08	Negative	2021-02-02	2
VAX-1362	F	25/01/2021	COVID 19 PFIZER	2	105	0	2021-05-10	no (1st and 2nd wave serology)	<12	Negative	2020-04-30	0.094	Negative	2020-12-21	2
VAX-1363	M	06/02/2021	COVID 19 PFIZER	2	93	0	2021-05-10	no (1st and 2nd wave serology)	<12	Negative	2020-05-01	0.087	Negative	2020-12-29	2
VAX-1364	F	25/01/2021	COVID 19 PFIZER	2	105	0	2021-05-10	no (1st and 2nd wave serology)	<12	Negative	2020-04-30	0.088	Negative	2020-12-16	2
VAX-1365	F	19/04/2021	PFIZER	2	21	0	2021-05-10	Unknown							0
VAX-1366	F	03/02/2021	COVID 19 PFIZER	2	96	0	2021-05-10	no (1st wave serology)	<12	Negative	2020-04-30				1
VAX-1367	F	02/02/2021	COVID 19 PFIZER	2	97	0	2021-05-10	no (1st and 2nd wave serology)	<12	Negative	2020-04-29	0.089	Negative	2021-01-04	2
VAX-1368	F	25/01/2021	COVID 19 PFIZER	2	105	0	2021-05-10	no (1st and 2nd wave serology)	<12	Negative	2020-04-29	0.097	Negative	2020-12-16	2
VAX-1369	F	26/01/2021	COVID 19 PFIZER	2	104	0	2021-05-10	no (1st and 2nd wave serology)	<12	Negative	2020-04-29	0.092	Negative	2020-12-21	2
VAX-1370	F	27/01/2021	COVID 19 PFIZER	2	103	0	2021-05-10	no (1st and 2nd wave serology)	<12	Negative	2020-04-29	0.087	Negative	2021-01-05	2
VAX-1371	M	08/02/2021	COVID 19 PFIZER	2	91	0	2021-05-10	no (1st and 2nd wave serology)	<12	Negative	2020-04-29	0.08	Negative	2021-02-01	2
VAX-1372	F	09/02/2021	COVID 19 PFIZER	2	90	0	2021-05-10	no (1st and 2nd wave serology)	<12	Negative	2020-04-30	0.09	Negative	2021-01-27	2
VAX-1373	F	28/01/2021	COVID 19 PFIZER	2	102	0	2021-05-10	no (1st wave serology)	<12	Negative	2020-04-30				1
VAX-1374	F	02/02/2021	COVID 19 PFIZER	2	97	0	2021-05-10	no (1st and 2nd wave serology)	<12	Negative	2020-04-30	0.099	Negative	2021-01-15	2
VAX-1375	M	06/02/2021	COVID 19 PFIZER	2	93	0	2021-05-10	no (1st and 2nd wave serology)	<12	Negative	2020-04-30	0.098	Negative	2021-01-20	2
VAX-1376	F	03/02/2021	COVID 19 PFIZER	2	96	0	2021-05-10	yes	<12	Negative	2020-04-29	4.55	Positive	2020-12-18	2
VAX-1377	F	10/03/2021	COVID 19 PFIZER	2	61	0	2021-05-10	yes	27,7	Positive	2020-04-29				1
VAX-1378	F	03/02/2021	COVID 19 PFIZER	2	96	0	2021-05-10	Unknown							0
VAX-1379	M	29/01/2021	COVID 19 PFIZER	2	101	0	2021-05-10	no (1st and 2nd wave serology)	<12	Negative	2020-04-29	0.095	Negative	2020-12-22	2
VAX-1380	F	03/02/2021	COVID 19 PFIZER	2	96	0	2021-05-10	no (1st and 2nd wave serology)	<12	Negative	2020-04-30	0.088	Negative	2021-01-11	2
VAX-1381	F	02/02/2021	COVID 19 PFIZER	2	97	0	2021-05-10	no (2nd wave serology)				0.095	Negative	2021-01-25	1
VAX-1382	F	09/02/2021	COVID 19 PFIZER	2	90	0	2021-05-10	no (1st and 2nd wave serology)	<12	Negative	2020-04-30	0.114	Negative	2021-01-11	2
VAX-1383	M	30/01/2021	COVID 19 PFIZER	2	100	0	2021-05-10	no (1st and 2nd wave serology)	<12	Negative	2020-05-01	0.087	Negative	2020-12-15	2
VAX-1384	F	28/01/2021	COVID 19 PFIZER	2	102	0	2021-05-10	no (1st and 2nd wave serology)	<12	Negative	2020-04-30	0.087	Negative	2021-01-11	2
VAX-1385	F	03/02/2021	COVID 19 PFIZER	2	96	0	2021-05-10	no (1st wave serology)	<12	Negative	2020-04-30				1
VAX-1386	M	01/02/2021	COVID 19 PFIZER	2	98	0	2021-05-10	no (1st wave serology)	<12	Negative	2020-04-29				1
VAX-1387	M	06/02/2021	COVID 19 PFIZER	2	93	0	2021-05-10	no (1st wave serology)	<12	Negative	2020-04-29				1
VAX-1388	F	06/03/2021	COVID 19 PFIZER	2	65	0	2021-05-10	Unknown							0
VAX-1389	F	01/02/2021	COVID 19 PFIZER	2	98	0	2021-05-10	no (1st wave serology)	<12	Negative	2020-04-29				1
VAX-1390	F	15/03/2021	COVID 19 PFIZER	2	56	0	2021-05-10	Unknown							0
VAX-1391	F	02/02/2021	COVID 19 PFIZER	2	97	0	2021-05-10	no (1st wave serology)	<12	Negative	2020-04-30				1
VAX-1392	M	30/01/2021	COVID 19 PFIZER	2	100	0	2021-05-10	no (1st wave serology)	<12	Negative	2020-04-30				1
VAX-1393	M	02/02/2021	COVID 19 PFIZER	2	97	0	2021-05-10	no (1st wave serology)	<12	Negative	2020-04-30				1
VAX-1394	M	19/04/2021	PFIZER	2	21	0	2021-05-10	no (1st and 2nd wave serology)	<12	Negative	2020-04-30	0.089	Negative	2021-01-13	2
VAX-1395	M	28/01/2021	COVID 19 PFIZER	2	102	0	2021-05-10	no (2nd wave serology)				0.09	Negative	2020-12-21	1
VAX-1396	M	08/02/2021	COVID 19 PFIZER	2	91	0	2021-05-10	no (1st and 2nd wave serology)	<12	Negative	2020-04-29	0.095	Negative	2021-01-25	2
VAX-1397	F	29/01/2021	COVID 19 PFIZER	2	101	0	2021-05-10	no (1st and 2nd wave serology)	<12	Negative	2020-04-30	0.095	Negative	2021-01-11	2
VAX-1398	F	12/04/2021	COVID 19 PFIZER	2	28	0	2021-05-10	Unknown							0
VAX-1399	F	02/02/2021	COVID 19 PFIZER	2	97	0	2021-05-10	no (1st wave serology)	<12	Negative	2020-05-04				1
VAX-1400	F	30/01/2021	COVID 19 PFIZER	2	100	0	2021-05-10	no (1st and 2nd wave serology)	<12	Negative	2020-05-01	0.084	Negative	2021-01-08	2
VAX-1401	F	29/01/2021	COVID 19 PFIZER	2	101	0	2021-05-10	no (1st and 2nd wave serology)	<12	Negative	2020-05-01	0.089	Negative	2021-01-04	2
VAX-1402	F	05/02/2021	COVID 19 PFIZER	2	94	0	2021-05-10	yes	33,3	Positive	2020-04-30	0.09	Negative	2021-01-25	2
VAX-1403	F	29/01/2021	COVID 19 PFIZER	2	101	0	2021-05-10	no (1st and 2nd wave serology)	<12	Negative	2020-04-29	0.088	Negative	2021-01-19	2
VAX-1404	M	03/03/2021	COVID 19 PFIZER	2	68	0	2021-05-10	Unknown							0
VAX-1405	F	30/01/2021	COVID 19 PFIZER	2	100	0	2021-05-10	no (1st and 2nd wave serology)	<12	Negative	2020-04-29	0.086	Negative	2020-12-15	2
VAX-1406	F	01/02/2021	COVID 19 PFIZER	2	98	0	2021-05-10	no (1st and 2nd wave serology)	<12	Negative	2020-04-29	0.088	Negative	2021-01-26	2
VAX-1407	M	30/01/2021	COVID 19 PFIZER	2	100	0	2021-05-10	no (1st wave serology)	<12	Negative	2020-04-29				1
VAX-1408	F	27/01/2021	COVID 19 PFIZER	2	103	0	2021-05-10	no (1st and 2nd wave serology)	<12	Negative	2020-04-29	0.089	Negative	2020-12-22	2
VAX-1409	F	29/01/2021	COVID 19 PFIZER	2	101	0	2021-05-10	no (1st and 2nd wave serology)	<12	Negative	2020-05-01	0.087	Negative	2021-01-13	2
VAX-1410	F	30/01/2021	COVID 19 PFIZER	2	100	0	2021-05-10	no (1st and 2nd wave serology)	<12	Negative	2020-05-05	0.092	Negative	2020-12-17	2
VAX-1411	F	09/02/2021	COVID 19 PFIZER	2	90	0	2021-05-10	no (1st and 2nd wave serology)	<12	Negative	2020-05-06	0.087	Negative	2021-01-08	2
VAX-1412	M	25/01/2021	COVID 19 PFIZER	2	105	0	2021-05-10	no (1st and 2nd wave serology)	<12	Negative	2020-04-30	0.096	Negative	2020-12-18	2
VAX-1413	M	30/01/2021	COVID 19 PFIZER	2	100	0	2021-05-10	no (1st wave serology)	<12	Negative	2020-05-04				1
VAX-1414	M	03/03/2021	COVID 19 PFIZER	2	68	0	2021-05-10	Unknown							0
VAX-1415	F	03/02/2021	COVID 19 PFIZER	2	96	0	2021-05-10	no (1st and 2nd wave serology)	<12	Negative	2020-04-29	0.087	Negative	2021-02-03	2
VAX-1416	F	27/01/2021	COVID 19 PFIZER	2	103	0	2021-05-10	no (1st and 2nd wave serology)	<12	Negative	2020-04-29	0.09	Negative	2021-01-07	2
VAX-1417	F	27/01/2021	COVID 19 PFIZER	2	103	0	2021-05-10	no (1st and 2nd wave serology)	<12	Negative	2020-05-05	0.091	Negative	2020-12-22	2
VAX-1418	F	02/03/2021	COVID 19 PFIZER	2	69	0	2021-05-10	no (2nd wave serology)				0.085	Negative	2021-01-15	1
VAX-1419	F	26/01/2021	COVID 19 PFIZER	2	104	0	2021-05-10	no (1st and 2nd wave serology)	<12	Negative	2020-04-29	0.082	Negative	2020-12-17	2
VAX-1420	F	03/02/2021	COVID 19 PFIZER	2	96	0	2021-05-10	yes				139.7	Positive	2020-12-16	1
VAX-1421	M	01/02/2021	COVID 19 PFIZER	2	98	0	2021-05-10	no (1st and 2nd wave serology)	<12	Negative	2020-04-30	0.087	Negative	2021-01-04	2
VAX-1422	F	25/01/2021	COVID 19 PFIZER	2	105	0	2021-05-10	no (1st and 2nd wave serology)	<12	Negative	2020-04-30	0.097	Negative	2020-12-21	2
VAX-1423	M	28/01/2021	COVID 19 PFIZER	2	102	0	2021-05-10	no (1st wave serology)	<12	Negative	2020-04-30				1
VAX-1424	M	04/03/2021	COVID 19 PFIZER	2	67	0	2021-05-10	Unknown							0
VAX-1425	F	03/02/2021	COVID 19 PFIZER	2	96	0	2021-05-10	no (1st wave serology)	<12	Negative	2020-05-04				1
VAX-1426	F	28/01/2021	COVID 19 PFIZER	2	102	0	2021-05-10	no (1st wave serology)	<12	Negative	2020-05-01				1
VAX-1427	M	25/01/2021	COVID 19 PFIZER	2	105	0	2021-05-10	Unknown							0
VAX-1428	F	27/01/2021	COVID 19 PFIZER	2	103	0	2021-05-10	no (1st and 2nd wave serology)	<12	Negative	2020-04-30	0.088	Negative	2020-12-17	2
VAX-1429	F	04/02/2021	COVID 19 PFIZER	2	95	0	2021-05-10	yes	<12	Negative	2020-04-30	12.91	Positive	2021-01-25	2
VAX-1430	F	19/03/2021	COVID 19 PFIZER	2	52	0	2021-05-10	no (1st and 2nd wave serology)	<12	Negative	2020-05-01	0.086	Negative	2021-01-07	2
VAX-1431	M	29/01/2021	COVID 19 PFIZER	2	101	0	2021-05-10	Unknown							0
VAX-1432	M	01/02/2021	COVID 19 PFIZER	2	98	0	2021-05-10	no (1st and 2nd wave serology)	<12	Negative	2020-04-29	0.091	Negative	2020-12-28	2
VAX-1433	F	01/02/2021	COVID 19 PFIZER	2	98	0	2021-05-10	no (1st and 2nd wave serology)	<12	Negative	2020-04-29	0.094	Negative	2021-01-08	2
VAX-1434	F	15/03/2021	COVID 19 PFIZER	2	56	0	2021-05-10	Unknown							0
VAX-1435	F	08/02/2021	COVID 19 PFIZER	2	91	0	2021-05-10	Unknown							0
VAX-1436	F	01/02/2021	COVID 19 PFIZER	2	98	0	2021-05-10	yes	<12	Negative	2020-05-05	9.01	Positive	2021-01-15	2
VAX-1437	F	27/01/2021	COVID 19 PFIZER	2	103	0	2021-05-10	no (1st and 2nd wave serology)	<12	Negative	2020-04-30	0.082	Negative	2020-12-15	2
VAX-1438	F	02/02/2021	COVID 19 PFIZER	2	97	0	2021-05-10	no (1st and 2nd wave serology)	<12	Negative	2020-04-29	0.086	Negative	2021-01-14	2
VAX-1439	F	28/01/2021	COVID 19 PFIZER	2	102	0	2021-05-10	no (1st and 2nd wave serology)	<12	Negative	2020-05-01	0.092	Negative	2020-12-21	2
VAX-1440	F	02/03/2021	COVID 19 PFIZER	2	69	0	2021-05-10	no (1st and 2nd wave serology)	<12	Negative	2020-04-29	0.085	Negative	2021-02-01	2
VAX-1441	F	26/01/2021	COVID 19 PFIZER	2	104	0	2021-05-10	no (1st and 2nd wave serology)	<12	Negative	2020-04-29	0.092	Negative	2020-12-18	2
VAX-1442	F	02/02/2021	COVID 19 PFIZER	2	97	0	2021-05-10	no (1st and 2nd wave serology)	<12	Negative	2020-04-29	0.088	Negative	2021-01-04	2
VAX-1443	F	03/02/2021	COVID 19 PFIZER	2	96	0	2021-05-10	no (1st and 2nd wave serology)	<12	Negative	2020-04-29	0.089	Negative	2020-12-21	2
VAX-1444	M	27/01/2021	COVID 19 PFIZER	2	103	0	2021-05-10	no (1st wave serology)	<12	Negative	2020-05-01				1
VAX-1445	F	04/02/2021	COVID 19 PFIZER	2	95	0	2021-05-10	no (1st wave serology)	<12	Negative	2020-04-29				1
VAX-1446	F	08/03/2021	COVID 19 PFIZER	2	63	0	2021-05-10	yes	29,2	Positive	2020-04-29	16.4	Positive	2021-01-05	2
VAX-1447	F	03/03/2021	COVID 19 PFIZER	2	68	0	2021-05-10	Unknown							0
VAX-1448	F	25/01/2021	COVID 19 PFIZER	2	105	0	2021-05-10	no (1st and 2nd wave serology)	<12	Negative	2020-04-30	0.085	Negative	2020-12-15	2
VAX-1449	F	01/02/2021	COVID 19 PFIZER	2	29	1	2021-03-02	no (1st and 2nd wave serology)	<12	Negative	2020-04-29	0.086	Negative	2021-01-05	2
VAX-1450	F	03/03/2021	COVID 19 PFIZER	2	68	0	2021-05-10	Unknown							0
VAX-1451	F	29/01/2021	COVID 19 PFIZER	2	101	0	2021-05-10	no (1st and 2nd wave serology)	<12	Negative	2020-04-29	0.086	Negative	2021-01-25	2
VAX-1452	F	05/02/2021	COVID 19 PFIZER	2	94	0	2021-05-10	yes	43,9	Positive	2020-04-30	4.46	Positive	2021-01-14	2
VAX-1453	F	03/02/2021	COVID 19 PFIZER	2	96	0	2021-05-10	no (1st wave serology)	<12	Negative	2020-04-29				1
VAX-1454	F	01/02/2021	COVID 19 PFIZER	2	98	0	2021-05-10	no (1st and 2nd wave serology)	<12	Negative	2020-04-30	0.089	Negative	2021-01-27	2
VAX-1455	M	05/02/2021	COVID 19 PFIZER	2	94	0	2021-05-10	Unknown							0
VAX-1456	F	09/02/2021	COVID 19 PFIZER	2	90	0	2021-05-10	yes	<12	Negative	2020-04-30	136.6	Positive	2020-12-17	2
VAX-1457	F	28/01/2021	COVID 19 PFIZER	2	102	0	2021-05-10	no (1st and 2nd wave serology)	<12	Negative	2020-05-01	0.089	Negative	2021-01-14	2
VAX-1458	F	28/01/2021	COVID 19 PFIZER	2	102	0	2021-05-10	no (1st and 2nd wave serology)	<12	Negative	2020-04-29	0.088	Negative	2021-01-14	2
VAX-1459	F	27/01/2021	COVID 19 PFIZER	2	103	0	2021-05-10	no (1st and 2nd wave serology)	<12	Negative	2020-05-04	0.176	Negative	2020-12-18	2
VAX-1460	F	28/01/2021	COVID 19 PFIZER	2	102	0	2021-05-10	no (1st wave serology)	<12	Negative	2020-04-30				1
VAX-1461	F	28/01/2021	COVID 19 PFIZER	2	102	0	2021-05-10	no (1st wave serology)	<12	Negative	2020-04-30				1
VAX-1462	F	05/02/2021	COVID 19 PFIZER	2	94	0	2021-05-10	yes	15,5	Positive	2020-04-30	3.09	Positive	2021-01-05	2
VAX-1463	M	26/01/2021	COVID 19 PFIZER	2	104	0	2021-05-10	no (1st and 2nd wave serology)	<12	Negative	2020-04-29	0.091	Negative	2020-12-18	2
VAX-1464	F	27/01/2021	COVID 19 PFIZER	2	103	0	2021-05-10	no (2nd wave serology)				0.084	Negative	2020-12-21	1
VAX-1465	F	02/02/2021	COVID 19 PFIZER	2	97	0	2021-05-10	no (1st and 2nd wave serology)	<12	Negative	2020-05-01	0.091	Negative	2021-01-04	2
VAX-1466	F	29/01/2021	COVID 19 PFIZER	2	101	0	2021-05-10	no (1st and 2nd wave serology)	<12	Negative	2020-04-29	0.089	Negative	2020-12-22	2
VAX-1467	M	15/03/2021	COVID 19 PFIZER	2	56	0	2021-05-10	Unknown							0
VAX-1468	F	03/02/2021	COVID 19 PFIZER	2	96	0	2021-05-10	no (1st and 2nd wave serology)	<12	Negative	2020-04-30	0.088	Negative	2021-01-04	2
VAX-1469	F	03/02/2021	COVID 19 PFIZER	2	96	0	2021-05-10	no (1st wave serology)	<12	Negative	2020-04-30				1
VAX-1470	M	26/02/2021	COVID 19 PFIZER	2	73	0	2021-05-10	Unknown							0
VAX-1471	F	28/01/2021	COVID 19 PFIZER	2	102	0	2021-05-10	no (1st and 2nd wave serology)	<12	Negative	2020-04-30	0.083	Negative	2020-12-18	2
VAX-1472	F	27/01/2021	COVID 19 PFIZER	2	103	0	2021-05-10	Unknown							0
VAX-1473	F	04/02/2021	COVID 19 PFIZER	2	95	0	2021-05-10	no (1st and 2nd wave serology)	<12	Negative	2020-04-29	0.09	Negative	2021-01-21	2
VAX-1474	F	09/02/2021	COVID 19 PFIZER	2	90	0	2021-05-10	yes	48,6	Positive	2020-04-29	5.24	Positive	2021-01-07	2
VAX-1475	F	26/01/2021	COVID 19 PFIZER	2	104	0	2021-05-10	no (2nd wave serology)				0.088	Negative	2020-12-28	1
VAX-1476	F	25/01/2021	COVID 19 PFIZER	2	105	0	2021-05-10	no (1st and 2nd wave serology)	<12	Negative	2020-04-29	0.09	Negative	2020-12-22	2
VAX-1477	F	04/02/2021	COVID 19 PFIZER	2	95	0	2021-05-10	no (1st and 2nd wave serology)	<12	Negative	2020-05-04	0.09	Negative	2021-01-27	2
VAX-1478	M	25/01/2021	COVID 19 PFIZER	2	105	0	2021-05-10	no (1st wave serology)	<12	Negative	2020-05-04				1
VAX-1479	F	28/01/2021	COVID 19 PFIZER	2	102	0	2021-05-10	no (1st wave serology)	<12	Negative	2020-05-01				1
VAX-1480	F	01/02/2021	COVID 19 PFIZER	2	98	0	2021-05-10	Unknown							0
VAX-1481	M	29/01/2021	COVID 19 PFIZER	2	101	0	2021-05-10	no (1st and 2nd wave serology)	<12	Negative	2020-04-30	0.088	Negative	2020-12-28	2
VAX-1482	F	03/02/2021	COVID 19 PFIZER	2	96	0	2021-05-10	no (1st wave serology)	<12	Negative	2020-04-30				1
VAX-1483	F	03/02/2021	COVID 19 PFIZER	2	96	0	2021-05-10	yes	46,1	Positive	2020-05-01				1
VAX-1484	F	02/02/2021	COVID 19 PFIZER	2	97	0	2021-05-10	yes	<12	Negative	2020-04-30	101.9	Positive	2021-01-07	2
VAX-1485	F	29/01/2021	COVID 19 PFIZER	2	101	0	2021-05-10	no (1st and 2nd wave serology)	<12	Negative	2020-04-29	0.092	Negative	2021-01-15	2
VAX-1486	F	30/01/2021	COVID 19 PFIZER	2	100	0	2021-05-10	no (1st and 2nd wave serology)	<12	Negative	2020-04-30	0.089	Negative	2020-12-28	2
VAX-1487	F	25/01/2021	COVID 19 PFIZER	2	105	0	2021-05-10	no (1st and 2nd wave serology)	<12	Negative	2020-04-30	0.099	Negative	2020-12-17	2
VAX-1488	F	28/01/2021	COVID 19 PFIZER	2	102	0	2021-05-10	no (1st wave serology)	<12	Negative	2020-04-30				1
VAX-1489	M	29/01/2021	COVID 19 PFIZER	2	101	0	2021-05-10	no (1st and 2nd wave serology)	<12	Negative	2020-05-05	0.099	Negative	2021-01-21	2
VAX-1490	F	06/02/2021	COVID 19 PFIZER	2	93	0	2021-05-10	no (1st and 2nd wave serology)	<12	Negative	2020-04-30	0.089	Negative	2020-12-22	2
VAX-1491	F	19/03/2021	COVID 19 PFIZER	2	52	0	2021-05-10	Unknown							0
VAX-1492	F	03/02/2021	COVID 19 PFIZER	2	96	0	2021-05-10	no (1st and 2nd wave serology)	<12	Negative	2020-04-30	0.093	Negative	2021-01-15	2
VAX-1493	M	02/02/2021	COVID 19 PFIZER	2	97	0	2021-05-10	no (1st and 2nd wave serology)	<12	Negative	2020-04-29	0.089	Negative	2021-01-15	2
VAX-1494	M	01/02/2021	COVID 19 PFIZER	2	98	0	2021-05-10	no (2nd wave serology)				0.082	Negative	2020-12-29	1
VAX-1495	F	05/03/2021	COVID 19 PFIZER	2	66	0	2021-05-10	Unknown							0
VAX-1496	M	25/01/2021	COVID 19 PFIZER	2	105	0	2021-05-10	no (1st and 2nd wave serology)	<12	Negative	2020-04-30	0.089	Negative	2020-12-21	2
VAX-1497	M	01/02/2021	COVID 19 PFIZER	2	98	0	2021-05-10	no (1st and 2nd wave serology)	<12	Negative	2020-04-29	0.085	Negative	2020-12-28	2
VAX-1498	F	03/02/2021	COVID 19 PFIZER	2	96	0	2021-05-10	no (1st wave serology)	<12	Negative	2020-04-29				1
VAX-1499	M	27/01/2021	COVID 19 PFIZER	2	103	0	2021-05-10	no (1st wave serology)	<12	Negative	2020-04-29				1
VAX-1500	M	08/03/2021	COVID 19 PFIZER	2	63	0	2021-05-10	Unknown							0
VAX-1501	M	06/02/2021	COVID 19 PFIZER	2	93	0	2021-05-10	no (1st and 2nd wave serology)	<12	Negative	2020-04-30	0.098	Negative	2020-12-17	2
VAX-1502	F	05/02/2021	COVID 19 PFIZER	2	94	0	2021-05-10	dubious	13,0	Dubious	2020-04-30				1
VAX-1503	M	05/02/2021	COVID 19 PFIZER	2	94	0	2021-05-10	yes	24,9	Positive	2020-04-30	0.095	Negative	2021-01-22	2
VAX-1504	M	05/03/2021	COVID 19 PFIZER	2	66	0	2021-05-10	Unknown							0
VAX-1505	F	01/02/2021	COVID 19 PFIZER	2	98	0	2021-05-10	no (1st and 2nd wave serology)	<12	Negative	2020-04-29	0.092	Negative	2021-01-18	2
VAX-1506	F	15/03/2021	COVID 19 PFIZER	2	56	0	2021-05-10	no (1st and 2nd wave serology)	<12	Negative	2020-04-29	0.09	Negative	2021-01-04	2
VAX-1507	F	27/01/2021	COVID 19 PFIZER	2	103	0	2021-05-10	no (1st and 2nd wave serology)	<12	Negative	2020-04-30	0.09	Negative	2021-01-14	2
VAX-1508	F	26/01/2021	COVID 19 PFIZER	2	104	0	2021-05-10	no (1st and 2nd wave serology)	<12	Negative	2020-04-29	0.083	Negative	2020-12-17	2
VAX-1509	F	03/02/2021	COVID 19 PFIZER	2	96	0	2021-05-10	no (1st wave serology)	<12	Negative	2020-04-29				1
VAX-1510	F	04/03/2021	COVID 19 PFIZER	2	67	0	2021-05-10	yes	17,9	Positive	2020-04-30	13.06	Positive	2021-01-12	2
VAX-1511	M	03/02/2021	COVID 19 PFIZER	2	96	0	2021-05-10	no (1st and 2nd wave serology)	<12	Negative	2020-04-29	0.094	Negative	2020-12-16	2
VAX-1512	F	01/04/2021	COVID 19 PFIZER	2	39	0	2021-05-10	no (1st wave serology)	<12	Negative	2020-04-29				1
VAX-1513	F	02/03/2021	COVID 19 PFIZER	2	69	0	2021-05-10	no (1st and 2nd wave serology)	<12	Negative	2020-04-30	0.101	Negative	2021-01-22	2
VAX-1514	F	27/01/2021	COVID 19 PFIZER	2	103	0	2021-05-10	no (2nd wave serology)				0.091	Negative	2021-01-07	1
VAX-1515	F	29/01/2021	COVID 19 PFIZER	2	101	0	2021-05-10	no (1st and 2nd wave serology)	<12	Negative	2020-04-30	0.091	Negative	2020-12-17	2
VAX-1516	F	03/02/2021	COVID 19 PFIZER	2	96	0	2021-05-10	no (1st wave serology)	<12	Negative	2020-05-04				1
VAX-1517	F	03/02/2021	COVID 19 PFIZER	2	96	0	2021-05-10	no (1st wave serology)	<12	Negative	2020-04-30				1
VAX-1518	F	05/02/2021	COVID 19 PFIZER	2	94	0	2021-05-10	no (1st and 2nd wave serology)	<12	Negative	2020-04-29	0.087	Negative	2021-01-19	2
VAX-1519	F	03/02/2021	COVID 19 PFIZER	2	96	0	2021-05-10	no (1st wave serology)	<12	Negative	2020-04-30				1
VAX-1520	M	08/02/2021	COVID 19 PFIZER	2	91	0	2021-05-10	no (1st wave serology)	<12	Negative	2020-04-29				1
VAX-1521	F	03/02/2021	COVID 19 PFIZER	2	96	0	2021-05-10	yes	<12	Negative	2020-04-30	3.78	Positive	2021-01-14	2
VAX-1522	F	03/03/2021	COVID 19 PFIZER	2	68	0	2021-05-10	Unknown							0
VAX-1523	F	03/02/2021	COVID 19 PFIZER	2	96	0	2021-05-10	no (1st wave serology)	<12	Negative	2020-04-29				1
VAX-1524	F	09/02/2021	COVID 19 PFIZER	2	90	0	2021-05-10	no (1st and 2nd wave serology)	<12	Negative	2020-04-30	0.093	Negative	2020-12-29	2
VAX-1525	F	30/01/2021	COVID 19 PFIZER	2	100	0	2021-05-10	no (1st and 2nd wave serology)	<12	Negative	2020-04-29	0.094	Negative	2020-12-28	2
VAX-1526	F	03/02/2021	COVID 19 PFIZER	2	96	0	2021-05-10	yes	36,4	Positive	2020-05-05	29.62	Positive	2021-01-11	2
VAX-1527	F	09/02/2021	COVID 19 PFIZER	2	90	0	2021-05-10	no (1st wave serology)	<12	Negative	2020-05-08				1
VAX-1528	F	09/02/2021	COVID 19 PFIZER	2	90	0	2021-05-10	yes				192.8	Positive	2020-12-21	1
VAX-1529	M	03/03/2021	COVID 19 PFIZER	2	68	0	2021-05-10	yes	<12	Negative	2020-04-30	64.16	Positive	2021-01-15	2
VAX-1530	F	01/02/2021	COVID 19 PFIZER	2	98	0	2021-05-10	no (1st and 2nd wave serology)	<12	Negative	2020-04-29	0.085	Negative	2021-01-15	2
VAX-1531	F	27/01/2021	COVID 19 PFIZER	2	103	0	2021-05-10	no (1st and 2nd wave serology)	<12	Negative	2020-04-29	0.09	Negative	2021-01-15	2
VAX-1532	M	02/04/2021	COVID 19 PFIZER	2	38	0	2021-05-10	yes				2.75	Positive	2021-01-25	1
VAX-1533	M	27/01/2021	COVID 19 PFIZER	2	103	0	2021-05-10	no (1st wave serology)	<12	Negative	2020-04-29				1
VAX-1534	F	05/02/2021	COVID 19 PFIZER	2	94	0	2021-05-10	yes				29.79	Positive	2021-01-04	1
VAX-1535	F	30/01/2021	COVID 19 PFIZER	2	100	0	2021-05-10	no (1st wave serology)	<12	Negative	2020-04-29				1
VAX-1536	F	29/01/2021	COVID 19 PFIZER	2	101	0	2021-05-10	no (1st wave serology)	<12	Negative	2020-04-29				1
VAX-1537	F	29/01/2021	COVID 19 PFIZER	2	101	0	2021-05-10	no (1st and 2nd wave serology)	<12	Negative	2020-04-30	0.094	Negative	2021-01-08	2
VAX-1538	F	02/03/2021	COVID 19 PFIZER	2	69	0	2021-05-10	no (2nd wave serology)				0.098	Negative	2020-12-21	1
VAX-1539	F	25/01/2021	COVID 19 PFIZER	2	105	0	2021-05-10	no (1st and 2nd wave serology)	<12	Negative	2020-04-29	0.088	Negative	2021-01-04	2
VAX-1540	M	05/02/2021	COVID 19 PFIZER	2	94	0	2021-05-10	Unknown							0
VAX-1541	F	02/02/2021	COVID 19 PFIZER	2	97	0	2021-05-10	no (1st and 2nd wave serology)	<12	Negative	2020-04-30	0.09	Negative	2021-01-14	2
VAX-1542	F	05/02/2021	COVID 19 PFIZER	2	94	0	2021-05-10	yes	33,6	Positive	2020-04-30	28.56	Positive	2021-02-02	2
VAX-1543	M	27/01/2021	COVID 19 PFIZER	2	103	0	2021-05-10	no (1st and 2nd wave serology)	<12	Negative	2020-04-30	0.09	Negative	2021-01-05	2
VAX-1544	F	25/01/2021	COVID 19 PFIZER	2	105	0	2021-05-10	no (1st wave serology)	<12	Negative	2020-04-30				1
VAX-1545	F	03/02/2021	COVID 19 PFIZER	2	96	0	2021-05-10	no (1st and 2nd wave serology)	<12	Negative	2020-05-01	0.085	Negative	2020-12-28	2
VAX-1546	M	09/02/2021	COVID 19 PFIZER	2	90	0	2021-05-10	no (2nd wave serology)				0.09	Negative	2021-01-25	1
VAX-1547	F	01/02/2021	COVID 19 PFIZER	2	98	0	2021-05-10	no (2nd wave serology)				0.081	Negative	2020-12-17	1
VAX-1548	F	02/02/2021	COVID 19 PFIZER	2	97	0	2021-05-10	no (1st and 2nd wave serology)	<12	Negative	2020-04-30	0.091	Negative	2021-01-15	2
VAX-1549	F	30/01/2021	COVID 19 PFIZER	2	100	0	2021-05-10	no (1st and 2nd wave serology)	<12	Negative	2020-04-30	0.089	Negative	2021-01-11	2
VAX-1550	F	29/01/2021	COVID 19 PFIZER	2	101	0	2021-05-10	no (1st and 2nd wave serology)	<12	Negative	2020-04-30	0.097	Negative	2021-01-19	2
VAX-1551	M	28/01/2021	COVID 19 PFIZER	2	102	0	2021-05-10	no (1st and 2nd wave serology)	<12	Negative	2020-05-01	0.092	Negative	2020-12-18	2
VAX-1552	F	28/01/2021	COVID 19 PFIZER	2	102	0	2021-05-10	no (1st wave serology)	<12	Negative	2020-04-30				1
VAX-1553	M	03/03/2021	COVID 19 PFIZER	2	68	0	2021-05-10	no (1st and 2nd wave serology)	<12	Negative	2020-05-06	0.093	Negative	2021-01-26	2
VAX-1554	F	04/02/2021	COVID 19 PFIZER	2	95	0	2021-05-10	no (1st wave serology)	<12	Negative	2020-04-29				1
VAX-1555	F	27/01/2021	COVID 19 PFIZER	2	103	0	2021-05-10	no (1st and 2nd wave serology)	<12	Negative	2020-04-30	0.085	Negative	2021-01-11	2
VAX-1556	M	03/02/2021	COVID 19 PFIZER	2	96	0	2021-05-10	no (1st wave serology)	<12	Negative	2020-05-04				1
VAX-1557	F	29/01/2021	COVID 19 PFIZER	2	101	0	2021-05-10	no (1st and 2nd wave serology)	<12	Negative	2020-04-29	0.094	Negative	2021-01-07	2
VAX-1558	M	01/02/2021	COVID 19 PFIZER	2	98	0	2021-05-10	no (1st and 2nd wave serology)	<12	Negative	2020-04-29	0.092	Negative	2021-01-19	2
VAX-1559	F	30/01/2021	COVID 19 PFIZER	2	100	0	2021-05-10	no (1st and 2nd wave serology)	<12	Negative	2020-04-29	0.094	Negative	2020-12-22	2
VAX-1560	F	26/01/2021	COVID 19 PFIZER	2	104	0	2021-05-10	no (1st wave serology)	<12	Negative	2020-04-29				1
VAX-1561	F	28/01/2021	COVID 19 PFIZER	2	102	0	2021-05-10	no (1st and 2nd wave serology)	<12	Negative	2020-05-04	0.098	Negative	2021-01-21	2
VAX-1562	F	02/02/2021	COVID 19 PFIZER	2	97	0	2021-05-10	no (1st wave serology)	<12	Negative	2020-04-29				1
VAX-1563	F	30/01/2021	COVID 19 PFIZER	2	100	0	2021-05-10	no (1st wave serology)	<12	Negative	2020-05-01				1
VAX-1564	M	03/02/2021	COVID 19 PFIZER	2	96	0	2021-05-10	no (1st and 2nd wave serology)	<12	Negative	2020-04-30	0.088	Negative	2021-01-12	2
VAX-1565	M	27/01/2021	COVID 19 PFIZER	2	103	0	2021-05-10	yes				70	Positive	2021-01-15	1
VAX-1566	F	03/03/2021	COVID 19 PFIZER	2	68	0	2021-05-10	no (2nd wave serology)				0.099	Negative	2021-01-21	1
VAX-1567	M	06/02/2021	COVID 19 PFIZER	2	93	0	2021-05-10	yes	22,8	Positive	2020-04-30	0.09	Negative	2021-01-21	2
VAX-1568	F	09/02/2021	COVID 19 PFIZER	2	90	0	2021-05-10	no (1st and 2nd wave serology)	<12	Negative	2020-04-30	0.079	Negative	2021-02-01	2
VAX-1569	M	25/01/2021	COVID 19 PFIZER	2	105	0	2021-05-10	no (1st and 2nd wave serology)	<12	Negative	2020-04-29	0.088	Negative	2020-12-21	2
VAX-1570	M	29/01/2021	COVID 19 PFIZER	2	101	0	2021-05-10	no (1st wave serology)	<12	Negative	2020-04-30				1
VAX-1571	F	01/02/2021	COVID 19 PFIZER	2	98	0	2021-05-10	no (1st and 2nd wave serology)	<12	Negative	2020-04-30	0.093	Negative	2021-01-21	2
VAX-1572	F	05/02/2021	COVID 19 PFIZER	2	94	0	2021-05-10	yes	153,0	Positive	2020-05-01	68.45	Positive	2021-01-13	2
VAX-1573	F	01/02/2021	COVID 19 PFIZER	2	98	0	2021-05-10	no (1st wave serology)	<12	Negative	2020-04-29				1
VAX-1574	F	29/01/2021	COVID 19 PFIZER	2	101	0	2021-05-10	no (1st and 2nd wave serology)	<12	Negative	2020-05-04	0.089	Negative	2021-01-25	2
VAX-1575	F	30/01/2021	COVID 19 PFIZER	2	100	0	2021-05-10	no (1st and 2nd wave serology)	<12	Negative	2020-04-29	0.088	Negative	2020-12-18	2
VAX-1576	F	01/02/2021	COVID 19 PFIZER	2	98	0	2021-05-10	no (2nd wave serology)				0.086	Negative	2020-12-29	1
VAX-1577	F	05/02/2021	COVID 19 PFIZER	2	94	0	2021-05-10	yes	<12	Negative	2020-04-30	67.22	Positive	2020-12-15	2
VAX-1578	M	30/01/2021	COVID 19 PFIZER	2	100	0	2021-05-10	yes	22,6	Positive	2020-04-29				1
VAX-1579	M	01/02/2021	COVID 19 PFIZER	2	98	0	2021-05-10	no (1st and 2nd wave serology)	<12	Negative	2020-04-29	0.088	Negative	2021-01-21	2
VAX-1580	M	19/04/2021	PFIZER	2	21	0	2021-05-10	Unknown							0
VAX-1581	F	04/02/2021	COVID 19 PFIZER	2	95	0	2021-05-10	no (1st and 2nd wave serology)	<12	Negative	2020-04-30	0.097	Negative	2020-12-16	2
VAX-1582	F	09/02/2021	COVID 19 PFIZER	2	90	0	2021-05-10	no (1st wave serology)	<12	Negative	2020-05-04				1
VAX-1583	M	05/02/2021	COVID 19 PFIZER	2	94	0	2021-05-10	yes	<12	Negative	2020-04-30	17.23	Positive	2021-01-14	2
VAX-1584	F	06/02/2021	COVID 19 PFIZER	2	93	0	2021-05-10	yes	<12	Negative	2020-04-29	14.37	Positive	2021-01-08	2
VAX-1585	M	03/02/2021	COVID 19 PFIZER	2	96	0	2021-05-10	no (2nd wave serology)				0.094	Negative	2021-01-19	1
VAX-1586	F	25/01/2021	COVID 19 PFIZER	2	105	0	2021-05-10	no (1st and 2nd wave serology)	<12	Negative	2020-04-30	0.091	Negative	2020-12-28	2
VAX-1587	M	26/01/2021	COVID 19 PFIZER	2	104	0	2021-05-10	no (1st wave serology)	<12	Negative	2020-04-30				1
VAX-1588	F	02/02/2021	COVID 19 PFIZER	2	97	0	2021-05-10	no (1st and 2nd wave serology)	<12	Negative	2020-04-29	0.085	Negative	2021-01-15	2
VAX-1589	F	29/01/2021	COVID 19 PFIZER	2	101	0	2021-05-10	no (1st and 2nd wave serology)	<12	Negative	2020-05-05	0.095	Negative	2020-12-21	2
VAX-1590	F	04/02/2021	COVID 19 PFIZER	2	95	0	2021-05-10	no (2nd wave serology)				0.087	Negative	2020-12-15	1
VAX-1591	F	04/03/2021	COVID 19 PFIZER	2	67	0	2021-05-10	Unknown							0
VAX-1592	M	28/01/2021	COVID 19 PFIZER	2	102	0	2021-05-10	no (1st and 2nd wave serology)	<12	Negative	2020-05-01	0.091	Negative	2021-01-07	2
VAX-1593	M	25/01/2021	COVID 19 PFIZER	2	105	0	2021-05-10	no (1st and 2nd wave serology)	<12	Negative	2020-04-29	0.106	Negative	2020-12-17	2
VAX-1594	M	29/01/2021	COVID 19 PFIZER	2	101	0	2021-05-10	no (1st and 2nd wave serology)	<12	Negative	2020-04-30	0.096	Negative	2021-01-04	2
VAX-1595	F	02/02/2021	COVID 19 PFIZER	2	97	0	2021-05-10	no (2nd wave serology)				0.088	Negative	2021-01-14	1
VAX-1596	M	06/02/2021	COVID 19 PFIZER	2	93	0	2021-05-10	Unknown							0
VAX-1597	F	26/01/2021	COVID 19 PFIZER	2	104	0	2021-05-10	Unknown							0
VAX-1598	F	05/02/2021	COVID 19 PFIZER	2	94	0	2021-05-10	yes	63,6	Positive	2020-04-29				1
VAX-1599	M	25/01/2021	COVID 19 PFIZER	2	105	0	2021-05-10	no (1st and 2nd wave serology)	<12	Negative	2020-04-30	0.085	Negative	2020-12-18	2
VAX-1600	F	04/02/2021	COVID 19 PFIZER	2	95	0	2021-05-10	yes	21,0	Positive	2020-04-30	161.3	Positive	2020-12-29	2
VAX-1601	F	01/02/2021	COVID 19 PFIZER	2	98	0	2021-05-10	no (2nd wave serology)				0.09	Negative	2021-01-05	1
VAX-1602	F	03/02/2021	COVID 19 PFIZER	2	96	0	2021-05-10	Unknown							0
VAX-1603	F	03/02/2021	COVID 19 PFIZER	2	96	0	2021-05-10	yes	52,0	Positive	2020-04-29	10.15	Positive	2021-01-05	2
VAX-1604	M	02/02/2021	COVID 19 PFIZER	2	97	0	2021-05-10	no (1st and 2nd wave serology)	<12	Negative	2020-04-29	0.087	Negative	2021-01-19	2
VAX-1605	M	29/01/2021	COVID 19 PFIZER	2	101	0	2021-05-10	no (1st and 2nd wave serology)	<12	Negative	2020-05-01	0.088	Negative	2021-01-05	2
VAX-1606	F	01/02/2021	COVID 19 PFIZER	2	98	0	2021-05-10	no (1st and 2nd wave serology)	<12	Negative	2020-04-30	0.085	Negative	2021-01-04	2
VAX-1607	F	30/01/2021	COVID 19 PFIZER	2	100	0	2021-05-10	no (1st and 2nd wave serology)	<12	Negative	2020-04-30	0.093	Negative	2021-01-21	2
VAX-1608	F	08/02/2021	COVID 19 PFIZER	2	91	0	2021-05-10	no (1st and 2nd wave serology)	<12	Negative	2020-04-29	0.086	Negative	2021-01-18	2
VAX-1609	M	04/03/2021	COVID 19 PFIZER	2	67	0	2021-05-10	no (1st wave serology)	<12	Negative	2020-04-30				1
VAX-1610	M	28/01/2021	COVID 19 PFIZER	2	102	0	2021-05-10	no (1st and 2nd wave serology)	<12	Negative	2020-04-30	0.084	Negative	2021-01-12	2
VAX-1611	F	01/02/2021	COVID 19 PFIZER	2	98	0	2021-05-10	no (1st and 2nd wave serology)	<12	Negative	2020-04-30	0.09	Negative	2021-01-19	2
VAX-1612	F	04/02/2021	COVID 19 PFIZER	2	95	0	2021-05-10	no (1st and 2nd wave serology)	<12	Negative	2020-04-29	0.084	Negative	2021-02-01	2
VAX-1613	F	03/02/2021	COVID 19 PFIZER	2	96	0	2021-05-10	no (1st and 2nd wave serology)	<12	Negative	2020-04-29	0.099	Negative	2021-01-19	2
VAX-1614	F	05/02/2021	COVID 19 PFIZER	2	94	0	2021-05-10	Unknown							0
VAX-1615	F	25/01/2021	COVID 19 PFIZER	2	105	0	2021-05-10	no (1st and 2nd wave serology)	<12	Negative	2020-04-29	0.089	Negative	2020-12-15	2
VAX-1616	M	28/01/2021	COVID 19 PFIZER	2	102	0	2021-05-10	no (1st wave serology)	<12	Negative	2020-04-29				1
VAX-1617	F	27/01/2021	COVID 19 PFIZER	2	103	0	2021-05-10	no (2nd wave serology)				0.092	Negative	2021-01-07	1
VAX-1618	M	02/02/2021	COVID 19 PFIZER	2	97	0	2021-05-10	yes	<12	Negative	2020-04-29	84.44	Positive	2021-01-11	2
VAX-1619	F	26/01/2021	COVID 19 PFIZER	2	104	0	2021-05-10	no (1st and 2nd wave serology)	<12	Negative	2020-04-30	0.095	Negative	2020-12-16	2
VAX-1620	F	02/02/2021	COVID 19 PFIZER	2	97	0	2021-05-10	no (2nd wave serology)				0.092	Negative	2020-12-18	1
VAX-1621	F	27/01/2021	COVID 19 PFIZER	2	103	0	2021-05-10	no (1st wave serology)	<12	Negative	2020-04-30				1
VAX-1622	M	30/01/2021	COVID 19 PFIZER	2	100	0	2021-05-10	no (1st wave serology)	<12	Negative	2020-04-30				1
VAX-1623	F	01/03/2021	COVID 19 PFIZER	2	70	0	2021-05-10	Unknown							0
VAX-1624	F	25/01/2021	COVID 19 PFIZER	2	105	0	2021-05-10	no (1st and 2nd wave serology)	<12	Negative	2020-04-29	0.094	Negative	2020-12-23	2
VAX-1625	M	01/02/2021	COVID 19 PFIZER	2	98	0	2021-05-10	no (1st and 2nd wave serology)	<12	Negative	2020-04-30	0.096	Negative	2021-01-21	2
VAX-1626	F	30/01/2021	COVID 19 PFIZER	2	100	0	2021-05-10	no (1st and 2nd wave serology)	<12	Negative	2020-04-29	0.091	Negative	2021-01-07	2
VAX-1627	F	30/01/2021	COVID 19 PFIZER	2	100	0	2021-05-10	yes	<12	Negative	2020-04-30	32.11	Positive	2021-01-13	2
VAX-1628	M	05/02/2021	COVID 19 PFIZER	2	94	0	2021-05-10	yes	<12	Negative	2020-04-29	125.9	Positive	2021-01-25	2
VAX-1629	F	01/02/2021	COVID 19 PFIZER	2	98	0	2021-05-10	no (1st and 2nd wave serology)	<12	Negative	2020-05-04	0.094	Negative	2021-01-27	2
VAX-1630	F	01/02/2021	COVID 19 PFIZER	2	98	0	2021-05-10	no (1st wave serology)	<12	Negative	2020-05-04				1
VAX-1631	F	03/03/2021	COVID 19 PFIZER	2	68	0	2021-05-10	no (2nd wave serology)				0.08	Negative	2021-02-02	1
VAX-1632	F	30/01/2021	COVID 19 PFIZER	2	100	0	2021-05-10	no (1st and 2nd wave serology)	<12	Negative	2020-04-29	0.086	Negative	2021-01-04	2
VAX-1633	F	01/02/2021	COVID 19 PFIZER	2	98	0	2021-05-10	no (1st and 2nd wave serology)	<12	Negative	2020-04-30	0.095	Negative	2021-01-22	2
VAX-1634	F	02/02/2021	COVID 19 PFIZER	2	97	0	2021-05-10	no (1st wave serology)	<12	Negative	2020-05-04				1
VAX-1635	F	28/01/2021	COVID 19 PFIZER	2	102	0	2021-05-10	no (1st and 2nd wave serology)	<12	Negative	2020-04-29	0.091	Negative	2021-01-14	2
VAX-1636	M	28/01/2021	COVID 19 PFIZER	2	102	0	2021-05-10	no (1st wave serology)	<12	Negative	2020-05-01				1
VAX-1637	F	05/02/2021	COVID 19 PFIZER	2	94	0	2021-05-10	yes	<12	Negative	2020-04-30	139.2	Positive	2021-01-14	2
VAX-1638	F	03/02/2021	COVID 19 PFIZER	2	96	0	2021-05-10	no (1st and 2nd wave serology)	<12	Negative	2020-04-30	0.089	Negative	2020-12-29	2
VAX-1639	F	30/01/2021	COVID 19 PFIZER	2	100	0	2021-05-10	no (1st wave serology)	<12	Negative	2020-05-04				1
VAX-1640	F	08/02/2021	COVID 19 PFIZER	2	91	0	2021-05-10	Unknown							0
VAX-1641	M	03/03/2021	COVID 19 PFIZER	2	68	0	2021-05-10	no (1st and 2nd wave serology)	<12	Negative	2020-04-29	0.102	Negative	2021-01-19	2
VAX-1642	M	03/03/2021	COVID 19 PFIZER	2	68	0	2021-05-10	Unknown							0
VAX-1643	M	30/01/2021	COVID 19 PFIZER	2	100	0	2021-05-10	no (1st wave serology)	<12	Negative	2020-04-29				1
VAX-1644	F	04/02/2021	COVID 19 PFIZER	2	95	0	2021-05-10	Unknown							0
VAX-1645	F	05/02/2021	COVID 19 PFIZER	2	94	0	2021-05-10	no (2nd wave serology)				0.089	Negative	2020-12-29	1
VAX-1646	F	29/01/2021	COVID 19 PFIZER	2	101	0	2021-05-10	no (1st and 2nd wave serology)	<12	Negative	2020-04-30	0.083	Negative	2021-01-04	2
VAX-1647	F	26/01/2021	COVID 19 PFIZER	2	104	0	2021-05-10	no (1st and 2nd wave serology)	<12	Negative	2020-04-30	0.085	Negative	2020-12-15	2
VAX-1648	M	05/03/2021	COVID 19 PFIZER	2	66	0	2021-05-10	Unknown							0
VAX-1649	M	25/02/2021	COVID 19 PFIZER	2	74	0	2021-05-10	no (1st wave serology)	<12	Negative	2020-05-04				1
VAX-1650	M	29/01/2021	COVID 19 PFIZER	2	101	0	2021-05-10	no (1st wave serology)	<12	Negative	2020-04-30				1
VAX-1651	M	01/02/2021	COVID 19 PFIZER	2	98	0	2021-05-10	no (1st wave serology)	<12	Negative	2020-04-29				1
VAX-1652	M	01/02/2021	COVID 19 PFIZER	2	98	0	2021-05-10	no (1st wave serology)	<12	Negative	2020-04-30				1
VAX-1653	F	03/02/2021	COVID 19 PFIZER	2	96	0	2021-05-10	no (1st and 2nd wave serology)	<12	Negative	2020-04-29	0.099	Negative	2021-01-18	2
VAX-1654	M	03/03/2021	COVID 19 PFIZER	2	68	0	2021-05-10	yes	<12	Negative	2020-04-29	17.02	Positive	2020-12-18	2
VAX-1655	F	05/02/2021	COVID 19 PFIZER	2	94	0	2021-05-10	yes	<12	Negative	2020-04-30	151.9	Positive	2021-01-20	2
VAX-1656	F	03/03/2021	COVID 19 PFIZER	2	68	0	2021-05-10	Unknown							0
VAX-1657	F	01/02/2021	COVID 19 PFIZER	2	98	0	2021-05-10	no (1st and 2nd wave serology)	<12	Negative	2020-04-29	0.091	Negative	2021-01-15	2
VAX-1658	F	26/01/2021	COVID 19 PFIZER	2	104	0	2021-05-10	no (1st and 2nd wave serology)	<12	Negative	2020-05-01	0.095	Negative	2020-12-17	2
VAX-1659	F	27/01/2021	COVID 19 PFIZER	2	103	0	2021-05-10	no (1st wave serology)	<12	Negative	2020-04-30				1
VAX-1660	F	03/02/2021	COVID 19 PFIZER	2	96	0	2021-05-10	yes	<12	Negative	2020-04-30	1.86	Positive	2020-12-18	2
VAX-1661	M	02/02/2021	COVID 19 PFIZER	2	97	0	2021-05-10	no (1st and 2nd wave serology)	<12	Negative	2020-04-30	0.089	Negative	2021-01-21	2
VAX-1662	F	30/01/2021	COVID 19 PFIZER	2	100	0	2021-05-10	no (1st wave serology)	<12	Negative	2020-04-29				1
VAX-1663	F	04/03/2021	COVID 19 PFIZER	2	67	0	2021-05-10	no (1st and 2nd wave serology)	<12	Negative	2020-04-30	0.088	Negative	2021-01-15	2
VAX-1664	F	02/02/2021	COVID 19 PFIZER	2	97	0	2021-05-10	no (1st and 2nd wave serology)	<12	Negative	2020-04-29	0.09	Negative	2021-01-25	2
VAX-1665	M	01/02/2021	COVID 19 PFIZER	2	98	0	2021-05-10	Unknown							0
VAX-1666	F	04/02/2021	COVID 19 PFIZER	2	95	0	2021-05-10	yes	37,3	Positive	2020-05-04	121.3	Positive	2020-12-28	2
VAX-1667	M	01/02/2021	COVID 19 PFIZER	2	98	0	2021-05-10	no (1st wave serology)	<12	Negative	2020-04-30				1
VAX-1668	F	25/01/2021	COVID 19 PFIZER	2	105	0	2021-05-10	no (1st and 2nd wave serology)	<12	Negative	2020-04-29	0.089	Negative	2020-12-17	2
VAX-1669	F	01/03/2021	COVID 19 PFIZER	2	70	0	2021-05-10	Unknown							0
VAX-1670	F	01/02/2021	COVID 19 PFIZER	2	98	0	2021-05-10	no (1st and 2nd wave serology)	<12	Negative	2020-04-29	0.09	Negative	2020-12-28	2
VAX-1671	F	29/01/2021	COVID 19 PFIZER	2	101	0	2021-05-10	no (1st wave serology)	<12	Negative	2020-04-29				1
VAX-1672	M	04/02/2021	COVID 19 PFIZER	2	95	0	2021-05-10	Unknown							0
VAX-1673	F	19/03/2021	COVID 19 PFIZER	2	52	0	2021-05-10	yes				17.03	Positive	2021-01-11	1
VAX-1674	M	27/01/2021	COVID 19 PFIZER	2	103	0	2021-05-10	no (1st and 2nd wave serology)	<12	Negative	2020-04-29	0.085	Negative	2020-12-15	2
VAX-1675	F	03/02/2021	COVID 19 PFIZER	2	96	0	2021-05-10	no (1st and 2nd wave serology)	<12	Negative	2020-04-30	0.09	Negative	2021-01-05	2
VAX-1676	F	29/01/2021	COVID 19 PFIZER	2	101	0	2021-05-10	no (1st and 2nd wave serology)	<12	Negative	2020-04-30	0.088	Negative	2021-01-04	2
VAX-1677	F	09/02/2021	COVID 19 PFIZER	2	90	0	2021-05-10	no (2nd wave serology)				0.088	Negative	2021-02-01	1
VAX-1678	F	27/01/2021	COVID 19 PFIZER	2	103	0	2021-05-10	no (1st and 2nd wave serology)	<12	Negative	2020-04-29	0.092	Negative	2021-01-07	2
VAX-1679	M	08/02/2021	COVID 19 PFIZER	2	91	0	2021-05-10	no (1st and 2nd wave serology)	<12	Negative	2020-05-01	0.094	Negative	2021-01-12	2
VAX-1680	M	29/01/2021	COVID 19 PFIZER	2	101	0	2021-05-10	no (1st and 2nd wave serology)	<12	Negative	2020-05-01	0.08	Negative	2020-12-29	2
VAX-1681	M	26/01/2021	COVID 19 PFIZER	2	104	0	2021-05-10	Unknown							0
VAX-1682	F	20/03/2021	COVID 19 PFIZER	2	51	0	2021-05-10	no (1st and 2nd wave serology)	<12	Negative	2020-04-30	0.64	Negative	2021-01-14	2
VAX-1683	F	01/02/2021	COVID 19 PFIZER	2	98	0	2021-05-10	no (1st and 2nd wave serology)	<12	Negative	2020-05-01	0.096	Negative	2020-12-29	2
VAX-1684	F	27/01/2021	COVID 19 PFIZER	2	103	0	2021-05-10	Unknown							0
VAX-1685	F	05/02/2021	COVID 19 PFIZER	2	94	0	2021-05-10	dubious	14,6	Dubious	2020-04-29	0.683	Negative	2021-01-14	2
VAX-1686	F	04/02/2021	COVID 19 PFIZER	2	74	1	2021-04-19	no (1st and 2nd wave serology)	<12	Negative	2020-04-29	0.089	Negative	2021-01-14	2
VAX-1687	F	09/02/2021	COVID 19 PFIZER	2	90	0	2021-05-10	dubious	<12	Negative	2020-04-29	0.865	Dubious	2021-01-18	2
VAX-1688	F	04/02/2021	COVID 19 PFIZER	2	95	0	2021-05-10	Unknown							0
VAX-1689	F	28/01/2021	COVID 19 PFIZER	2	102	0	2021-05-10	no (1st wave serology)	<12	Negative	2020-05-04				1
VAX-1690	F	05/02/2021	COVID 19 PFIZER	2	94	0	2021-05-10	no (1st wave serology)	<12	Negative	2020-05-04				1
VAX-1691	M	01/02/2021	COVID 19 PFIZER	2	98	0	2021-05-10	no (1st wave serology)	<12	Negative	2020-04-29				1
VAX-1692	F	29/01/2021	COVID 19 PFIZER	2	101	0	2021-05-10	no (1st and 2nd wave serology)	<12	Negative	2020-04-29	0.085	Negative	2021-01-04	2
VAX-1693	F	01/02/2021	COVID 19 PFIZER	2	98	0	2021-05-10	no (2nd wave serology)				0.093	Negative	2020-12-28	1
VAX-1694	F	01/02/2021	COVID 19 PFIZER	2	98	0	2021-05-10	no (1st and 2nd wave serology)	<12	Negative	2020-04-29	0.094	Negative	2020-12-22	2
VAX-1695	M	03/02/2021	COVID 19 PFIZER	2	96	0	2021-05-10	Unknown							0
VAX-1696	F	03/02/2021	COVID 19 PFIZER	2	96	0	2021-05-10	no (2nd wave serology)				0.089	Negative	2021-01-14	1
VAX-1697	F	05/03/2021	COVID 19 PFIZER	2	66	0	2021-05-10	Unknown							0
VAX-1698	M	28/01/2021	COVID 19 PFIZER	2	102	0	2021-05-10	no (1st wave serology)	<12	Negative	2020-04-30				1
VAX-1699	F	29/01/2021	COVID 19 PFIZER	2	101	0	2021-05-10	no (1st and 2nd wave serology)	<12	Negative	2020-04-29	0.089	Negative	2021-01-07	2
VAX-1700	F	26/02/2021	COVID 19 PFIZER	2	73	0	2021-05-10	no (1st and 2nd wave serology)	<12	Negative	2020-04-30	0.104	Negative	2021-01-14	2
VAX-1701	F	02/02/2021	COVID 19 PFIZER	2	97	0	2021-05-10	no (1st wave serology)	<12	Negative	2020-04-30				1
VAX-1702	M	30/01/2021	COVID 19 PFIZER	2	100	0	2021-05-10	no (1st wave serology)	<12	Negative	2020-04-30				1
VAX-1703	M	01/02/2021	COVID 19 PFIZER	2	98	0	2021-05-10	no (1st wave serology)	<12	Negative	2020-04-30				1
VAX-1704	F	04/02/2021	COVID 19 PFIZER	2	95	0	2021-05-10	no (2nd wave serology)				0.089	Negative	2021-01-13	1
VAX-1705	F	09/02/2021	COVID 19 PFIZER	2	90	0	2021-05-10	no (1st and 2nd wave serology)	<12	Negative	2020-04-29	0.091	Negative	2021-01-18	2
VAX-1706	F	03/02/2021	COVID 19 PFIZER	2	96	0	2021-05-10	no (2nd wave serology)				0.081	Negative	2021-01-04	1
VAX-1707	F	29/01/2021	COVID 19 PFIZER	2	101	0	2021-05-10	no (1st and 2nd wave serology)	<12	Negative	2020-04-30	0.099	Negative	2021-01-15	2
VAX-1708	F	29/01/2021	COVID 19 PFIZER	2	101	0	2021-05-10	yes				22.18	Positive	2021-01-11	1
VAX-1709	M	03/02/2021	COVID 19 PFIZER	2	96	0	2021-05-10	yes	<12	Negative	2020-04-29	20.04	Positive	2021-01-05	2
VAX-1710	F	28/01/2021	COVID 19 PFIZER	2	102	0	2021-05-10	no (2nd wave serology)				0.085	Negative	2021-01-11	1
VAX-1711	M	03/02/2021	COVID 19 PFIZER	2	96	0	2021-05-10	no (1st and 2nd wave serology)	<12	Negative	2020-04-30	0.089	Negative	2021-01-07	2
VAX-1712	F	30/01/2021	COVID 19 PFIZER	2	100	0	2021-05-10	Unknown							0
VAX-1713	F	02/03/2021	COVID 19 PFIZER	2	49	1	2021-04-20	no (1st and 2nd wave serology)	<12	Negative	2020-05-04	0.091	Negative	2021-01-20	2
VAX-1714	F	08/02/2021	COVID 19 PFIZER	2	91	0	2021-05-10	no (1st wave serology)	<12	Negative	2020-04-29				1
VAX-1715	F	30/01/2021	COVID 19 PFIZER	2	100	0	2021-05-10	no (1st and 2nd wave serology)	<12	Negative	2020-04-29	0.097	Negative	2021-01-20	2
VAX-1716	F	08/02/2021	COVID 19 PFIZER	2	91	0	2021-05-10	yes	<12	Negative	2020-04-29	141.8	Positive	2020-12-29	2
VAX-1717	M	28/01/2021	COVID 19 PFIZER	2	102	0	2021-05-10	no (1st wave serology)	<12	Negative	2020-04-30				1
VAX-1718	F	25/01/2021	COVID 19 PFIZER	2	105	0	2021-05-10	no (1st and 2nd wave serology)	<12	Negative	2020-04-29	0.09	Negative	2020-12-18	2
VAX-1719	F	30/01/2021	COVID 19 PFIZER	2	100	0	2021-05-10	Unknown							0
VAX-1720	F	26/01/2021	COVID 19 PFIZER	2	104	0	2021-05-10	Unknown							0
VAX-1721	F	30/01/2021	COVID 19 PFIZER	2	100	0	2021-05-10	no (1st wave serology)	<12	Negative	2020-04-30				1
VAX-1722	F	26/01/2021	COVID 19 PFIZER	2	104	0	2021-05-10	no (1st and 2nd wave serology)	<12	Negative	2020-04-30	0.095	Negative	2020-12-21	2
VAX-1723	F	04/02/2021	COVID 19 PFIZER	2	95	0	2021-05-10	no (1st and 2nd wave serology)	<12	Negative	2020-04-30	0.095	Negative	2021-01-19	2
VAX-1724	F	09/02/2021	COVID 19 PFIZER	2	90	0	2021-05-10	no (1st wave serology)	<12	Negative	2020-04-30				1
VAX-1725	F	28/01/2021	COVID 19 PFIZER	2	102	0	2021-05-10	no (1st and 2nd wave serology)	<12	Negative	2020-04-29	0.084	Negative	2021-01-08	2
VAX-1726	F	25/01/2021	COVID 19 PFIZER	2	105	0	2021-05-10	no (1st and 2nd wave serology)	<12	Negative	2020-04-29	0.093	Negative	2020-12-22	2
VAX-1727	F	01/02/2021	COVID 19 PFIZER	2	98	0	2021-05-10	Unknown							0
VAX-1728	M	25/01/2021	COVID 19 PFIZER	2	105	0	2021-05-10	no (1st and 2nd wave serology)	<12	Negative	2020-04-30	0.089	Negative	2020-12-15	2
VAX-1729	F	04/02/2021	COVID 19 PFIZER	2	95	0	2021-05-10	no (2nd wave serology)				0.092	Negative	2020-12-15	1
VAX-1730	M	01/02/2021	COVID 19 PFIZER	2	98	0	2021-05-10	no (1st wave serology)	<12	Negative	2020-04-29				1
VAX-1731	F	03/03/2021	COVID 19 PFIZER	2	68	0	2021-05-10	Unknown							0
VAX-1732	M	08/03/2021	COVID 19 PFIZER	2	63	0	2021-05-10	no (1st and 2nd wave serology)	<12	Negative	2020-04-30	0.086	Negative	2021-02-02	2
VAX-1733	F	25/01/2021	COVID 19 PFIZER	2	105	0	2021-05-10	no (1st and 2nd wave serology)	<12	Negative	2020-04-30	0.092	Negative	2020-12-21	2
VAX-1734	F	25/02/2021	COVID 19 PFIZER	2	74	0	2021-05-10	no (1st wave serology)	<12	Negative	2020-04-30				1
VAX-1735	M	30/01/2021	COVID 19 PFIZER	2	100	0	2021-05-10	no (1st and 2nd wave serology)	<12	Negative	2020-04-30	0.09	Negative	2021-01-07	2
VAX-1736	F	30/01/2021	COVID 19 PFIZER	2	100	0	2021-05-10	Unknown							0
VAX-1737	F	25/01/2021	COVID 19 PFIZER	2	105	0	2021-05-10	no (1st wave serology)	<12	Negative	2020-04-29				1
VAX-1738	F	03/03/2021	COVID 19 PFIZER	2	68	0	2021-05-10	no (2nd wave serology)				0.088	Negative	2021-01-21	1
VAX-1739	F	09/02/2021	COVID 19 PFIZER	2	90	0	2021-05-10	yes	27,7	Positive	2020-04-30	0.088	Negative	2021-01-05	2
VAX-1740	F	02/03/2021	COVID 19 PFIZER	2	69	0	2021-05-10	no (1st and 2nd wave serology)	<12	Negative	2020-04-30	0.089	Negative	2021-01-21	2
VAX-1741	F	20/03/2021	COVID 19 PFIZER	2	51	0	2021-05-10	no (1st and 2nd wave serology)	<12	Negative	2020-04-30	0.087	Negative	2021-01-04	2
VAX-1742	M	03/02/2021	COVID 19 PFIZER	2	96	0	2021-05-10	no (1st and 2nd wave serology)	<12	Negative	2020-04-29	0.089	Negative	2021-01-04	2
VAX-1743	F	09/02/2021	COVID 19 PFIZER	2	90	0	2021-05-10	yes	<12	Negative	2020-04-29	19.82	Positive	2020-12-28	2
VAX-1744	M	26/01/2021	COVID 19 PFIZER	2	104	0	2021-05-10	no (1st and 2nd wave serology)	<12	Negative	2020-04-30	0.088	Negative	2020-12-17	2
VAX-1745	M	01/02/2021	COVID 19 PFIZER	2	25	1	2021-02-26	no (1st and 2nd wave serology)	<12	Negative	2020-04-29	0.089	Negative	2020-12-22	2
VAX-1746	F	01/02/2021	COVID 19 PFIZER	2	98	0	2021-05-10	no (2nd wave serology)				0.087	Negative	2021-01-14	1
VAX-1747	M	26/01/2021	COVID 19 PFIZER	2	104	0	2021-05-10	no (1st and 2nd wave serology)	<12	Negative	2020-04-30	0.091	Negative	2020-12-16	2
VAX-1748	M	03/02/2021	COVID 19 PFIZER	2	96	0	2021-05-10	no (1st and 2nd wave serology)	<12	Negative	2020-05-01	0.085	Negative	2020-12-18	2
VAX-1749	F	26/02/2021	COVID 19 PFIZER	2	73	0	2021-05-10	no (2nd wave serology)				0.089	Negative	2021-01-11	1
VAX-1750	F	02/02/2021	COVID 19 PFIZER	2	97	0	2021-05-10	no (1st wave serology)	<12	Negative	2020-04-29				1
VAX-1751	M	02/02/2021	COVID 19 PFIZER	2	97	0	2021-05-10	no (1st and 2nd wave serology)	<12	Negative	2020-04-30	0.087	Negative	2020-12-15	2
VAX-1752	F	23/03/2021	COVID 19 PFIZER	2	48	0	2021-05-10	Unknown							0
VAX-1753	F	03/02/2021	COVID 19 PFIZER	2	96	0	2021-05-10	Unknown							0
VAX-1754	F	04/02/2021	COVID 19 PFIZER	2	95	0	2021-05-10	no (1st and 2nd wave serology)	<12	Negative	2020-04-29	0.087	Negative	2021-01-08	2
VAX-1755	M	26/01/2021	COVID 19 PFIZER	2	104	0	2021-05-10	yes				79.62	Positive	2020-12-15	1
VAX-1756	M	06/02/2021	COVID 19 PFIZER	2	29	1	2021-03-07	yes	<12	Negative	2020-05-01	3.46	Positive	2021-01-05	2
VAX-1757	F	05/02/2021	COVID 19 PFIZER	2	94	0	2021-05-10	yes	<12	Negative	2020-04-30	52.35	Positive	2020-12-18	2
VAX-1758	F	30/01/2021	COVID 19 PFIZER	2	100	0	2021-05-10	no (1st and 2nd wave serology)	<12	Negative	2020-04-30	0.089	Negative	2021-01-08	2
VAX-1759	M	25/01/2021	COVID 19 PFIZER	2	105	0	2021-05-10	no (1st and 2nd wave serology)	<12	Negative	2020-04-29	0.098	Negative	2021-01-12	2
VAX-1760	M	02/02/2021	COVID 19 PFIZER	2	97	0	2021-05-10	no (1st wave serology)	<12	Negative	2020-04-30				1
VAX-1761	F	03/02/2021	COVID 19 PFIZER	2	96	0	2021-05-10	no (1st and 2nd wave serology)	<12	Negative	2020-04-30	0.094	Negative	2021-02-01	2
VAX-1762	F	30/01/2021	COVID 19 PFIZER	2	100	0	2021-05-10	no (1st wave serology)	<12	Negative	2020-04-29				1
VAX-1763	M	02/02/2021	COVID 19 PFIZER	2	97	0	2021-05-10	yes	16,4	Positive	2020-05-01	58.5	Positive	2021-01-05	2
VAX-1764	M	02/02/2021	COVID 19 PFIZER	2	97	0	2021-05-10	yes	<12	Negative	2020-04-29	2.58	Positive	2020-12-22	2
VAX-1765	M	30/01/2021	COVID 19 PFIZER	2	100	0	2021-05-10	no (1st and 2nd wave serology)	<12	Negative	2020-04-30	0.089	Negative	2021-01-13	2
VAX-1766	M	04/02/2021	COVID 19 PFIZER	2	95	0	2021-05-10	Unknown							0
VAX-1767	M	01/02/2021	COVID 19 PFIZER	2	98	0	2021-05-10	Unknown							0
VAX-1768	F	25/01/2021	COVID 19 PFIZER	2	105	0	2021-05-10	no (1st wave serology)	<12	Negative	2020-04-29				1
VAX-1769	F	01/02/2021	COVID 19 PFIZER	2	98	0	2021-05-10	no (1st and 2nd wave serology)	<12	Negative	2020-05-01	0.095	Negative	2021-01-05	2
VAX-1770	F	27/01/2021	COVID 19 PFIZER	2	103	0	2021-05-10	no (1st and 2nd wave serology)	<12	Negative	2020-04-30	0.088	Negative	2021-01-05	2
VAX-1771	F	25/01/2021	COVID 19 PFIZER	2	105	0	2021-05-10	no (1st and 2nd wave serology)	<12	Negative	2020-04-30	0.088	Negative	2020-12-21	2
VAX-1772	F	04/02/2021	COVID 19 PFIZER	2	95	0	2021-05-10	no (1st and 2nd wave serology)	<12	Negative	2020-04-29	0.087	Negative	2021-01-11	2
VAX-1773	F	03/02/2021	COVID 19 PFIZER	2	96	0	2021-05-10	no (1st and 2nd wave serology)	<12	Negative	2020-04-30	0.087	Negative	2021-01-19	2
VAX-1774	F	02/02/2021	COVID 19 PFIZER	2	97	0	2021-05-10	no (2nd wave serology)				0.086	Negative	2021-01-14	1
VAX-1775	F	01/02/2021	COVID 19 PFIZER	2	98	0	2021-05-10	no (1st and 2nd wave serology)	<12	Negative	2020-05-04	0.09	Negative	2021-01-11	2
VAX-1776	M	01/02/2021	COVID 19 PFIZER	2	98	0	2021-05-10	no (1st wave serology)	<12	Negative	2020-04-30				1
VAX-1777	F	25/01/2021	COVID 19 PFIZER	2	105	0	2021-05-10	no (1st and 2nd wave serology)	<12	Negative	2020-04-30	0.083	Negative	2020-12-21	2
VAX-1778	F	09/02/2021	COVID 19 PFIZER	2	90	0	2021-05-10	no (1st and 2nd wave serology)	<12	Negative	2020-04-29	0.104	Negative	2021-01-08	2
VAX-1779	F	03/02/2021	COVID 19 PFIZER	2	96	0	2021-05-10	yes	<12	Negative	2020-04-29	156.1	Positive	2021-01-05	2
VAX-1780	M	02/02/2021	COVID 19 PFIZER	2	97	0	2021-05-10	yes	<12	Negative	2020-04-29	30.29	Positive	2020-12-29	2
VAX-1781	M	01/02/2021	COVID 19 PFIZER	2	98	0	2021-05-10	no (1st and 2nd wave serology)	<12	Negative	2020-04-29	0.094	Negative	2021-01-08	2
VAX-1782	F	06/02/2021	COVID 19 PFIZER	2	93	0	2021-05-10	no (1st and 2nd wave serology)	<12	Negative	2020-05-05	0.089	Negative	2021-01-12	2
VAX-1783	F	05/03/2021	COVID 19 PFIZER	2	66	0	2021-05-10	no (1st wave serology)	<12	Negative	2020-04-30				1
VAX-1784	M	01/02/2021	COVID 19 PFIZER	2	98	0	2021-05-10	no (1st and 2nd wave serology)	<12	Negative	2020-04-30	0.103	Negative	2021-01-21	2
VAX-1785	F	04/02/2021	COVID 19 PFIZER	2	95	0	2021-05-10	yes	21,3	Positive	2020-04-30	79.94	Positive	2020-12-15	2
VAX-1786	F	02/04/2021	COVID 19 PFIZER	2	38	0	2021-05-10	yes	23,4	Positive	2020-05-01	15.01	Positive	2020-12-16	2
VAX-1787	M	01/02/2021	COVID 19 PFIZER	2	98	0	2021-05-10	no (1st and 2nd wave serology)	<12	Negative	2020-04-30	0.089	Negative	2021-01-19	2
VAX-1788	M	08/02/2021	COVID 19 PFIZER	2	91	0	2021-05-10	yes	60,0	Positive	2020-04-30	37	Positive	2021-01-13	2
VAX-1789	F	29/01/2021	COVID 19 PFIZER	2	101	0	2021-05-10	Unknown							0
VAX-1790	F	01/03/2021	COVID 19 PFIZER	2	70	0	2021-05-10	Unknown							0
VAX-1791	M	09/02/2021	COVID 19 PFIZER	2	90	0	2021-05-10	yes	<12	Negative	2020-04-29	33.36	Positive	2021-01-18	2
VAX-1792	M	26/02/2021	COVID 19 PFIZER	2	73	0	2021-05-10	Unknown							0
VAX-1793	M	29/01/2021	COVID 19 PFIZER	2	101	0	2021-05-10	no (1st wave serology)	<12	Negative	2020-04-30				1
VAX-1794	F	05/02/2021	COVID 19 PFIZER	2	94	0	2021-05-10	no (1st wave serology)	<12	Negative	2020-04-29				1
VAX-1795	F	01/02/2021	COVID 19 PFIZER	2	98	0	2021-05-10	no (1st and 2nd wave serology)	<12	Negative	2020-04-29	0.093	Negative	2020-12-29	2
VAX-1796	M	26/01/2021	COVID 19 PFIZER	2	104	0	2021-05-10	no (1st and 2nd wave serology)	<12	Negative	2020-04-29	0.091	Negative	2021-01-07	2
VAX-1797	F	08/02/2021	COVID 19 PFIZER	2	91	0	2021-05-10	no (1st wave serology)	<12	Negative	2020-04-30				1
VAX-1798	M	30/01/2021	COVID 19 PFIZER	2	100	0	2021-05-10	no (2nd wave serology)				0.103	Negative	2020-12-18	1
VAX-1799	F	05/02/2021	COVID 19 PFIZER	2	94	0	2021-05-10	no (1st and 2nd wave serology)	<12	Negative	2020-04-29	0.093	Negative	2020-12-22	2
VAX-1800	F	01/02/2021	COVID 19 PFIZER	2	98	0	2021-05-10	no (2nd wave serology)				0.095	Negative	2020-12-22	1
VAX-1801	F	29/01/2021	COVID 19 PFIZER	2	101	0	2021-05-10	no (1st and 2nd wave serology)	<12	Negative	2020-04-29	0.091	Negative	2021-01-07	2
VAX-1802	F	03/02/2021	COVID 19 PFIZER	2	96	0	2021-05-10	no (1st wave serology)	<12	Negative	2020-04-30				1
VAX-1803	F	01/02/2021	COVID 19 PFIZER	2	98	0	2021-05-10	no (1st and 2nd wave serology)	<12	Negative	2020-04-29	0.089	Negative	2021-01-25	2
VAX-1804	M	03/03/2021	COVID 19 PFIZER	2	68	0	2021-05-10	Unknown							0
VAX-1805	F	29/01/2021	COVID 19 PFIZER	2	101	0	2021-05-10	no (1st and 2nd wave serology)	<12	Negative	2020-04-30	0.094	Negative	2021-01-07	2
VAX-1806	F	05/03/2021	COVID 19 PFIZER	2	66	0	2021-05-10	Unknown							0
VAX-1807	F	03/02/2021	COVID 19 PFIZER	2	96	0	2021-05-10	yes				18.72	Positive	2020-12-16	1
VAX-1808	M	30/01/2021	COVID 19 PFIZER	2	100	0	2021-05-10	no (1st and 2nd wave serology)	<12	Negative	2020-04-29	0.089	Negative	2021-01-21	2
VAX-1809	F	25/01/2021	COVID 19 PFIZER	2	105	0	2021-05-10	no (1st and 2nd wave serology)	<12	Negative	2020-04-30	0.085	Negative	2020-12-15	2
VAX-1810	F	03/03/2021	COVID 19 PFIZER	2	68	0	2021-05-10	yes				161	Positive	2021-01-15	1
VAX-1811	M	25/01/2021	COVID 19 PFIZER	2	105	0	2021-05-10	no (1st and 2nd wave serology)	<12	Negative	2020-04-29	0.09	Negative	2020-12-17	2
VAX-1812	F	02/02/2021	COVID 19 PFIZER	2	97	0	2021-05-10	no (1st and 2nd wave serology)	<12	Negative	2020-04-29	0.091	Negative	2021-01-25	2
VAX-1813	F	03/02/2021	COVID 19 PFIZER	2	96	0	2021-05-10	no (1st and 2nd wave serology)	<12	Negative	2020-04-29	0.092	Negative	2021-01-25	2
VAX-1814	F	05/02/2021	COVID 19 PFIZER	2	94	0	2021-05-10	yes	<12	Negative	2020-04-30	140.9	Positive	2021-01-15	2
VAX-1815	F	03/02/2021	COVID 19 PFIZER	2	96	0	2021-05-10	no (1st and 2nd wave serology)	<12	Negative	2020-04-29	0.084	Negative	2021-01-14	2
VAX-1816	F	27/01/2021	COVID 19 PFIZER	2	103	0	2021-05-10	no (1st wave serology)	<12	Negative	2020-04-29				1
VAX-1817	F	30/01/2021	COVID 19 PFIZER	2	100	0	2021-05-10	no (1st wave serology)	<12	Negative	2020-04-30				1
VAX-1818	F	29/01/2021	COVID 19 PFIZER	2	101	0	2021-05-10	no (1st and 2nd wave serology)	<12	Negative	2020-05-01	0.093	Negative	2021-01-04	2
VAX-1819	F	28/01/2021	COVID 19 PFIZER	2	102	0	2021-05-10	no (1st wave serology)	<12	Negative	2020-04-30				1
VAX-1820	M	29/01/2021	COVID 19 PFIZER	2	101	0	2021-05-10	no (1st and 2nd wave serology)	<12	Negative	2020-04-29	0.09	Negative	2021-01-07	2
VAX-1821	F	30/01/2021	COVID 19 PFIZER	2	100	0	2021-05-10	no (1st wave serology)	<12	Negative	2020-04-29				1
VAX-1822	M	03/02/2021	COVID 19 PFIZER	2	96	0	2021-05-10	no (1st and 2nd wave serology)	<12	Negative	2020-04-29	0.089	Negative	2021-01-25	2
VAX-1823	F	01/02/2021	COVID 19 PFIZER	2	98	0	2021-05-10	no (1st wave serology)	<12	Negative	2020-04-29				1
VAX-1824	M	01/02/2021	COVID 19 PFIZER	2	98	0	2021-05-10	no (1st and 2nd wave serology)	<12	Negative	2020-04-29	0.094	Negative	2021-01-27	2
VAX-1825	F	04/02/2021	COVID 19 PFIZER	2	95	0	2021-05-10	no (1st and 2nd wave serology)	<12	Negative	2020-05-01	0.093	Negative	2021-01-05	2
VAX-1826	F	29/01/2021	COVID 19 PFIZER	2	101	0	2021-05-10	no (1st and 2nd wave serology)	<12	Negative	2020-04-29	0.097	Negative	2021-01-07	2
VAX-1827	F	04/03/2021	COVID 19 PFIZER	2	67	0	2021-05-10	Unknown							0
VAX-1828	M	11/03/2021	COVID 19 PFIZER	2	60	0	2021-05-10	yes	97,0	Positive	2020-05-05	32.46	Positive	2021-01-19	2
VAX-1829	F	04/02/2021	COVID 19 PFIZER	2	95	0	2021-05-10	no (1st wave serology)	<12	Negative	2020-04-29				1
VAX-1830	M	29/01/2021	COVID 19 PFIZER	2	101	0	2021-05-10	no (1st wave serology)	<12	Negative	2020-04-29				1
VAX-1831	F	03/02/2021	COVID 19 PFIZER	2	96	0	2021-05-10	no (1st and 2nd wave serology)	<12	Negative	2020-04-29	0.089	Negative	2021-01-14	2
VAX-1832	F	28/01/2021	COVID 19 PFIZER	2	102	0	2021-05-10	no (1st and 2nd wave serology)	<12	Negative	2020-04-29	0.092	Negative	2021-01-27	2
VAX-1833	M	05/02/2021	COVID 19 PFIZER	2	94	0	2021-05-10	yes	74,2	Positive	2020-04-29	0.09	Negative	2021-01-25	2
VAX-1834	F	29/01/2021	COVID 19 PFIZER	2	101	0	2021-05-10	no (1st and 2nd wave serology)	<12	Negative	2020-04-29	0.087	Negative	2021-01-13	2
VAX-1835	M	08/03/2021	COVID 19 PFIZER	2	63	0	2021-05-10	Unknown							0
VAX-1836	M	28/01/2021	COVID 19 PFIZER	2	102	0	2021-05-10	no (1st wave serology)	<12	Negative	2020-04-30				1
VAX-1837	F	05/02/2021	COVID 19 PFIZER	2	94	0	2021-05-10	no (1st and 2nd wave serology)	<12	Negative	2020-05-04	0.098	Negative	2021-01-22	2
VAX-1838	F	01/02/2021	COVID 19 PFIZER	2	98	0	2021-05-10	no (1st and 2nd wave serology)	<12	Negative	2020-05-04	0.095	Negative	2021-02-01	2
VAX-1839	F	29/01/2021	COVID 19 PFIZER	2	101	0	2021-05-10	no (1st and 2nd wave serology)	<12	Negative	2020-05-05	0.093	Negative	2021-01-22	2
VAX-1840	F	03/02/2021	COVID 19 PFIZER	2	96	0	2021-05-10	no (1st and 2nd wave serology)	<12	Negative	2020-04-30	0.088	Negative	2021-01-04	2
VAX-1841	F	30/01/2021	COVID 19 PFIZER	2	100	0	2021-05-10	no (1st and 2nd wave serology)	<12	Negative	2020-04-30	0.087	Negative	2021-01-14	2
VAX-1842	F	02/02/2021	COVID 19 PFIZER	2	97	0	2021-05-10	no (1st wave serology)	<12	Negative	2020-04-30				1
VAX-1843	F	28/01/2021	COVID 19 PFIZER	2	102	0	2021-05-10	dubious	<12	Negative	2020-04-29	1.01	Dubious	2021-01-18	2
VAX-1844	F	26/02/2021	COVID 19 PFIZER	2	73	0	2021-05-10	no (2nd wave serology)				0.085	Negative	2021-01-14	1
VAX-1845	F	01/02/2021	COVID 19 PFIZER	2	98	0	2021-05-10	no (1st and 2nd wave serology)	<12	Negative	2020-04-29	0.084	Negative	2021-01-04	2
VAX-1846	F	08/02/2021	COVID 19 PFIZER	2	91	0	2021-05-10	no (1st and 2nd wave serology)	<12	Negative	2020-04-29	0.091	Negative	2021-01-21	2
VAX-1847	M	03/02/2021	COVID 19 PFIZER	2	96	0	2021-05-10	no (1st and 2nd wave serology)	<12	Negative	2020-04-30	0.085	Negative	2020-12-22	2
VAX-1848	M	29/01/2021	COVID 19 PFIZER	2	101	0	2021-05-10	no (1st and 2nd wave serology)	<12	Negative	2020-04-29	0.081	Negative	2020-12-29	2
VAX-1849	F	27/01/2021	COVID 19 PFIZER	2	103	0	2021-05-10	no (1st and 2nd wave serology)	<12	Negative	2020-04-29	0.091	Negative	2021-01-08	2
VAX-1850	F	03/03/2021	COVID 19 PFIZER	2	68	0	2021-05-10	no (1st wave serology)	<12	Negative	2020-04-29				1
VAX-1851	F	09/02/2021	COVID 19 PFIZER	2	90	0	2021-05-10	no (2nd wave serology)				0.09	Negative	2021-01-18	1
VAX-1852	F	29/01/2021	COVID 19 PFIZER	2	101	0	2021-05-10	no (1st and 2nd wave serology)	<12	Negative	2020-04-29	0.088	Negative	2021-01-11	2
VAX-1853	F	01/02/2021	COVID 19 PFIZER	2	98	0	2021-05-10	no (1st and 2nd wave serology)	<12	Negative	2020-04-29	0.095	Negative	2021-01-21	2
VAX-1854	F	03/02/2021	COVID 19 PFIZER	2	96	0	2021-05-10	yes	20,9	Positive	2020-04-29	2.7	Positive	2020-12-28	2
VAX-1855	F	01/02/2021	COVID 19 PFIZER	2	98	0	2021-05-10	no (1st and 2nd wave serology)	<12	Negative	2020-05-04	0.085	Negative	2021-02-02	2
VAX-1856	M	02/03/2021	COVID 19 PFIZER	2	69	0	2021-05-10	Unknown							0
VAX-1857	F	02/02/2021	COVID 19 PFIZER	2	97	0	2021-05-10	yes	<12	Negative	2020-04-29	11.03	Positive	2020-12-16	2
VAX-1858	F	04/02/2021	COVID 19 PFIZER	2	95	0	2021-05-10	no (1st and 2nd wave serology)	<12	Negative	2020-04-29	0.085	Negative	2021-01-04	2
VAX-1859	M	02/02/2021	COVID 19 PFIZER	2	97	0	2021-05-10	no (1st and 2nd wave serology)	<12	Negative	2020-04-30	0.091	Negative	2021-01-21	2
VAX-1860	M	02/02/2021	COVID 19 PFIZER	2	97	0	2021-05-10	yes	<12	Negative	2020-05-01	5.6	Positive	2021-01-12	2
VAX-1861	F	03/02/2021	COVID 19 PFIZER	2	96	0	2021-05-10	no (1st and 2nd wave serology)	<12	Negative	2020-04-29	0.093	Negative	2021-01-14	2
VAX-1862	F	28/01/2021	COVID 19 PFIZER	2	102	0	2021-05-10	no (1st and 2nd wave serology)	<12	Negative	2020-05-01	0.091	Negative	2021-01-07	2
VAX-1863	M	30/01/2021	COVID 19 PFIZER	2	100	0	2021-05-10	no (1st wave serology)	<12	Negative	2020-04-29				1
VAX-1864	F	15/03/2021	COVID 19 PFIZER	2	56	0	2021-05-10	no (1st and 2nd wave serology)	<12	Negative	2020-04-30	0.092	Negative	2021-01-15	2
VAX-1865	F	03/03/2021	COVID 19 PFIZER	2	68	0	2021-05-10	Unknown							0
VAX-1866	F	04/02/2021	COVID 19 PFIZER	2	95	0	2021-05-10	no (1st wave serology)	<12	Negative	2020-04-29				1
VAX-1867	F	27/01/2021	COVID 19 PFIZER	2	103	0	2021-05-10	no (1st and 2nd wave serology)	<12	Negative	2020-04-29	0.095	Negative	2021-01-12	2
VAX-1868	F	26/01/2021	COVID 19 PFIZER	2	104	0	2021-05-10	no (1st wave serology)	<12	Negative	2020-04-30				1
VAX-1869	F	01/02/2021	COVID 19 PFIZER	2	98	0	2021-05-10	no (1st and 2nd wave serology)	<12	Negative	2020-04-30	0.085	Negative	2021-01-08	2
VAX-1870	F	03/02/2021	COVID 19 PFIZER	2	96	0	2021-05-10	no (1st and 2nd wave serology)	<12	Negative	2020-04-30	0.098	Negative	2021-01-20	2
VAX-1871	F	03/02/2021	COVID 19 PFIZER	2	96	0	2021-05-10	no (1st and 2nd wave serology)	<12	Negative	2020-04-29	0.078	Negative	2021-02-01	2
VAX-1872	F	27/01/2021	COVID 19 PFIZER	2	103	0	2021-05-10	no (1st wave serology)	<12	Negative	2020-04-30				1
VAX-1873	F	28/01/2021	COVID 19 PFIZER	2	102	0	2021-05-10	no (1st wave serology)	<12	Negative	2020-04-29				1
VAX-1874	F	01/02/2021	COVID 19 PFIZER	2	98	0	2021-05-10	no (1st and 2nd wave serology)	<12	Negative	2020-04-29	0.097	Negative	2020-12-15	2
VAX-1875	F	02/02/2021	COVID 19 PFIZER	2	97	0	2021-05-10	no (1st and 2nd wave serology)	<12	Negative	2020-04-30	0.099	Negative	2021-01-07	2
VAX-1876	M	02/02/2021	COVID 19 PFIZER	2	97	0	2021-05-10	yes	<12	Negative	2020-04-29	2.26	Positive	2021-01-05	2
VAX-1877	M	27/01/2021	COVID 19 PFIZER	2	103	0	2021-05-10	Unknown							0
VAX-1878	F	27/01/2021	COVID 19 PFIZER	2	103	0	2021-05-10	no (1st and 2nd wave serology)	<12	Negative	2020-04-30	0.093	Negative	2021-01-07	2
VAX-1879	M	30/01/2021	COVID 19 PFIZER	2	100	0	2021-05-10	no (1st wave serology)	<12	Negative	2020-04-30				1
VAX-1880	F	19/03/2021	COVID 19 PFIZER	2	52	0	2021-05-10	no (1st wave serology)	<12	Negative	2020-04-29				1
VAX-1881	F	01/02/2021	COVID 19 PFIZER	2	98	0	2021-05-10	no (1st and 2nd wave serology)	<12	Negative	2020-05-04	0.112	Negative	2021-01-27	2
VAX-1882	F	29/01/2021	COVID 19 PFIZER	2	101	0	2021-05-10	no (1st and 2nd wave serology)	<12	Negative	2020-05-01	0.091	Negative	2020-12-18	2
VAX-1883	F	25/01/2021	COVID 19 PFIZER	2	105	0	2021-05-10	no (1st and 2nd wave serology)	<12	Negative	2020-04-30	0.094	Negative	2020-12-17	2
VAX-1884	F	26/01/2021	COVID 19 PFIZER	2	104	0	2021-05-10	no (1st and 2nd wave serology)	<12	Negative	2020-04-30	0.09	Negative	2020-12-15	2
VAX-1885	F	26/01/2021	COVID 19 PFIZER	2	104	0	2021-05-10	Unknown							0
VAX-1886	F	06/02/2021	COVID 19 PFIZER	2	93	0	2021-05-10	no (1st wave serology)	<12	Negative	2020-04-29				1
VAX-1887	F	03/03/2021	COVID 19 PFIZER	2	68	0	2021-05-10	no (1st and 2nd wave serology)	<12	Negative	2020-05-04	0.092	Negative	2021-01-21	2
VAX-1888	M	01/02/2021	COVID 19 PFIZER	2	98	0	2021-05-10	no (1st wave serology)	<12	Negative	2020-04-29				1
VAX-1889	F	02/03/2021	COVID 19 PFIZER	2	69	0	2021-05-10	no (1st and 2nd wave serology)	<12	Negative	2020-04-30	0.087	Negative	2021-01-04	2
VAX-1890	F	30/01/2021	COVID 19 PFIZER	2	100	0	2021-05-10	no (1st and 2nd wave serology)	<12	Negative	2020-04-29	0.093	Negative	2021-01-15	2
VAX-1891	F	25/01/2021	COVID 19 PFIZER	2	105	0	2021-05-10	no (1st and 2nd wave serology)	<12	Negative	2020-05-01	0.085	Negative	2020-12-28	2
VAX-1892	F	28/01/2021	COVID 19 PFIZER	2	102	0	2021-05-10	no (1st wave serology)	<12	Negative	2020-04-29				1
VAX-1893	M	30/01/2021	COVID 19 PFIZER	2	100	0	2021-05-10	Unknown							0
VAX-1894	F	30/01/2021	COVID 19 PFIZER	2	100	0	2021-05-10	no (1st wave serology)	<12	Negative	2020-04-30				1
VAX-1895	F	02/02/2021	COVID 19 PFIZER	2	97	0	2021-05-10	no (1st and 2nd wave serology)	<12	Negative	2020-04-29	0.088	Negative	2021-01-05	2
VAX-1896	F	05/02/2021	COVID 19 PFIZER	2	94	0	2021-05-10	no (1st and 2nd wave serology)	<12	Negative	2020-04-30	0.081	Negative	2021-02-02	2
VAX-1897	M	26/02/2021	COVID 19 PFIZER	2	73	0	2021-05-10	Unknown							0
VAX-1898	F	03/03/2021	COVID 19 PFIZER	2	68	0	2021-05-10	Unknown							0
VAX-1899	M	01/02/2021	COVID 19 PFIZER	2	98	0	2021-05-10	no (1st wave serology)	<12	Negative	2020-05-05				1
VAX-1900	M	18/01/2021	COVID 19 PFIZER	2	112	0	2021-05-10	no (1st wave serology)	<12	Negative	2020-04-29				1
VAX-1901	F	28/01/2021	COVID 19 PFIZER	2	102	0	2021-05-10	no (2nd wave serology)				0.093	Negative	2020-12-17	1
VAX-1902	M	08/02/2021	COVID 19 PFIZER	2	91	0	2021-05-10	yes	<12	Negative	2020-04-30	184.7	Positive	2021-01-15	2
VAX-1903	F	28/01/2021	COVID 19 PFIZER	2	102	0	2021-05-10	no (1st wave serology)	<12	Negative	2020-04-29				1
VAX-1904	M	03/03/2021	COVID 19 PFIZER	2	68	0	2021-05-10	Unknown							0
VAX-1905	M	05/02/2021	COVID 19 PFIZER	2	94	0	2021-05-10	no (1st and 2nd wave serology)	<12	Negative	2020-04-30	0.088	Negative	2021-01-15	2
VAX-1906	F	26/01/2021	COVID 19 PFIZER	2	104	0	2021-05-10	no (1st and 2nd wave serology)	<12	Negative	2020-04-30	0.081	Negative	2021-01-05	2
VAX-1907	F	29/01/2021	COVID 19 PFIZER	2	101	0	2021-05-10	no (1st and 2nd wave serology)	<12	Negative	2020-04-30	0.088	Negative	2020-12-22	2
VAX-1908	M	02/02/2021	COVID 19 PFIZER	2	97	0	2021-05-10	no (1st and 2nd wave serology)	<12	Negative	2020-04-30	0.095	Negative	2021-01-19	2
VAX-1909	M	29/01/2021	COVID 19 PFIZER	2	101	0	2021-05-10	no (1st and 2nd wave serology)	<12	Negative	2020-05-01	0.185	Negative	2021-01-11	2
VAX-1910	M	06/02/2021	COVID 19 PFIZER	2	93	0	2021-05-10	no (1st and 2nd wave serology)	<12	Negative	2020-04-30	0.11	Negative	2021-01-14	2
VAX-1911	F	12/04/2021	COVID 19 PFIZER	2	28	0	2021-05-10	yes	59,7	Positive	2020-05-04	87.92	Positive	2021-01-20	2
VAX-1912	M	02/03/2021	COVID 19 PFIZER	2	69	0	2021-05-10	yes				20.97	Positive	2020-12-21	1
VAX-1913	F	01/02/2021	COVID 19 PFIZER	2	98	0	2021-05-10	no (1st and 2nd wave serology)	<12	Negative	2020-04-30	0.079	Negative	2021-01-05	2
VAX-1914	M	03/02/2021	COVID 19 PFIZER	2	96	0	2021-05-10	no (1st wave serology)	<12	Negative	2020-04-29				1
VAX-1915	F	29/01/2021	COVID 19 PFIZER	2	101	0	2021-05-10	no (1st wave serology)	<12	Negative	2020-04-29				1
VAX-1916	F	30/01/2021	COVID 19 PFIZER	2	100	0	2021-05-10	no (1st and 2nd wave serology)	<12	Negative	2020-04-29	0.085	Negative	2021-01-13	2
VAX-1917	F	04/02/2021	COVID 19 PFIZER	2	95	0	2021-05-10	no (1st and 2nd wave serology)	<12	Negative	2020-04-29	0.086	Negative	2021-01-08	2
VAX-1918	F	04/02/2021	COVID 19 PFIZER	2	95	0	2021-05-10	no (1st and 2nd wave serology)	<12	Negative	2020-04-29	0.1	Negative	2021-01-21	2
VAX-1919	F	09/02/2021	COVID 19 PFIZER	2	90	0	2021-05-10	no (1st and 2nd wave serology)	<12	Negative	2020-04-30	0.081	Negative	2021-02-01	2
VAX-1920	F	27/01/2021	COVID 19 PFIZER	2	103	0	2021-05-10	no (1st and 2nd wave serology)	<12	Negative	2020-04-29	0.086	Negative	2020-12-21	2
VAX-1921	F	25/01/2021	COVID 19 PFIZER	2	105	0	2021-05-10	no (1st wave serology)	<12	Negative	2020-04-29				1
VAX-1922	F	09/02/2021	COVID 19 PFIZER	2	90	0	2021-05-10	yes	99,0	Positive	2020-05-04	51.97	Positive	2021-01-14	2
VAX-1923	M	01/02/2021	COVID 19 PFIZER	2	98	0	2021-05-10	no (1st wave serology)	<12	Negative	2020-04-30				1
VAX-1924	M	28/01/2021	COVID 19 PFIZER	2	102	0	2021-05-10	no (2nd wave serology)				0.092	Negative	2021-01-19	1
VAX-1925	F	01/02/2021	COVID 19 PFIZER	2	98	0	2021-05-10	no (1st and 2nd wave serology)	<12	Negative	2020-04-29	0.092	Negative	2021-01-04	2
VAX-1926	F	25/01/2021	COVID 19 PFIZER	2	57	1	2021-03-23	no (1st and 2nd wave serology)	<12	Negative	2020-04-30	0.09	Negative	2021-01-07	2
VAX-1927	F	27/01/2021	COVID 19 PFIZER	2	103	0	2021-05-10	no (1st wave serology)	<12	Negative	2020-05-04				1
VAX-1928	M	05/02/2021	COVID 19 PFIZER	2	94	0	2021-05-10	yes	<12	Negative	2020-04-30	157.4	Positive	2021-01-19	2
VAX-1929	F	05/02/2021	COVID 19 PFIZER	2	94	0	2021-05-10	no (1st wave serology)	<12	Negative	2020-04-29				1
VAX-1930	F	04/02/2021	COVID 19 PFIZER	2	95	0	2021-05-10	Unknown							0
VAX-1931	F	09/02/2021	COVID 19 PFIZER	2	90	0	2021-05-10	yes	<12	Negative	2020-05-04	6.14	Positive	2021-01-27	2
VAX-1932	M	02/02/2021	COVID 19 PFIZER	2	97	0	2021-05-10	no (1st and 2nd wave serology)	<12	Negative	2020-04-30	0.086	Negative	2021-01-04	2
VAX-1933	M	02/02/2021	COVID 19 PFIZER	2	97	0	2021-05-10	no (1st and 2nd wave serology)	<12	Negative	2020-04-29	0.083	Negative	2021-01-04	2
VAX-1934	F	04/02/2021	COVID 19 PFIZER	2	95	0	2021-05-10	no (1st and 2nd wave serology)	<12	Negative	2020-04-29	0.091	Negative	2021-01-08	2
VAX-1935	F	25/01/2021	COVID 19 PFIZER	2	105	0	2021-05-10	no (1st and 2nd wave serology)	<12	Negative	2020-04-29	0.095	Negative	2021-01-07	2
VAX-1936	F	06/02/2021	COVID 19 PFIZER	2	93	0	2021-05-10	no (1st wave serology)	<12	Negative	2020-04-29				1
VAX-1937	F	03/02/2021	COVID 19 PFIZER	2	96	0	2021-05-10	yes	<12	Negative	2020-04-30	19.26	Positive	2021-01-07	2
VAX-1938	F	01/02/2021	COVID 19 PFIZER	2	98	0	2021-05-10	no (2nd wave serology)				0.088	Negative	2021-01-04	1
VAX-1939	F	08/02/2021	COVID 19 PFIZER	2	91	0	2021-05-10	yes				53.29	Positive	2021-01-04	1
VAX-1940	F	05/02/2021	COVID 19 PFIZER	2	94	0	2021-05-10	no (1st and 2nd wave serology)	<12	Negative	2020-04-30	0.09	Negative	2020-12-22	2
VAX-1941	F	02/02/2021	COVID 19 PFIZER	2	97	0	2021-05-10	no (1st wave serology)	<12	Negative	2020-04-30				1
VAX-1942	M	01/02/2021	COVID 19 PFIZER	2	98	0	2021-05-10	no (2nd wave serology)				0.147	Negative	2021-01-13	1
VAX-1943	M	02/02/2021	COVID 19 PFIZER	2	97	0	2021-05-10	yes	<12	Negative	2020-04-30	74.23	Positive	2021-01-11	2
VAX-1944	F	01/02/2021	COVID 19 PFIZER	2	98	0	2021-05-10	no (1st and 2nd wave serology)	<12	Negative	2020-04-29	0.087	Negative	2021-01-15	2
VAX-1945	M	26/01/2021	COVID 19 PFIZER	2	104	0	2021-05-10	no (1st and 2nd wave serology)	<12	Negative	2020-05-01	0.081	Negative	2020-12-15	2
VAX-1946	F	29/01/2021	COVID 19 PFIZER	2	101	0	2021-05-10	no (1st and 2nd wave serology)	<12	Negative	2020-05-01	0.088	Negative	2020-12-15	2
VAX-1947	F	01/02/2021	COVID 19 PFIZER	2	98	0	2021-05-10	no (1st and 2nd wave serology)	<12	Negative	2020-04-30	0.087	Negative	2021-01-15	2
VAX-1948	F	04/03/2021	COVID 19 PFIZER	2	67	0	2021-05-10	Unknown							0
VAX-1949	F	01/02/2021	COVID 19 PFIZER	2	98	0	2021-05-10	no (1st and 2nd wave serology)	<12	Negative	2020-05-04	0.089	Negative	2021-01-21	2
VAX-1950	M	01/02/2021	COVID 19 PFIZER	2	98	0	2021-05-10	no (1st and 2nd wave serology)	<12	Negative	2020-04-30	0.09	Negative	2020-12-29	2
VAX-1951	F	02/02/2021	COVID 19 PFIZER	2	97	0	2021-05-10	no (1st wave serology)	<12	Negative	2020-04-29				1
VAX-1952	F	30/01/2021	COVID 19 PFIZER	2	100	0	2021-05-10	no (1st wave serology)	<12	Negative	2020-04-30				1
VAX-1953	F	30/01/2021	COVID 19 PFIZER	2	100	0	2021-05-10	no (1st wave serology)	<12	Negative	2020-05-05				1
VAX-1954	M	05/02/2021	COVID 19 PFIZER	2	94	0	2021-05-10	yes	26,4	Positive	2020-04-30	0.093	Negative	2021-01-18	2
VAX-1955	F	04/02/2021	COVID 19 PFIZER	2	95	0	2021-05-10	no (1st and 2nd wave serology)	<12	Negative	2020-04-30	0.103	Negative	2021-01-07	2
VAX-1956	F	04/02/2021	COVID 19 PFIZER	2	95	0	2021-05-10	no (1st and 2nd wave serology)	<12	Negative	2020-05-01	0.105	Negative	2020-12-16	2
VAX-1957	F	25/01/2021	COVID 19 PFIZER	2	105	0	2021-05-10	no (1st and 2nd wave serology)	<12	Negative	2020-04-30	0.093	Negative	2020-12-22	2
VAX-1958	M	09/03/2021	COVID 19 PFIZER	2	62	0	2021-05-10	no (1st and 2nd wave serology)	<12	Negative	2020-04-30	0.082	Negative	2021-02-01	2
VAX-1959	M	02/02/2021	COVID 19 PFIZER	2	97	0	2021-05-10	no (2nd wave serology)				0.089	Negative	2021-01-14	1
VAX-1960	M	03/02/2021	COVID 19 PFIZER	2	96	0	2021-05-10	Unknown							0
VAX-1961	M	26/01/2021	COVID 19 PFIZER	2	104	0	2021-05-10	no (1st and 2nd wave serology)	<12	Negative	2020-04-29	0.087	Negative	2021-01-08	2
VAX-1962	F	03/02/2021	COVID 19 PFIZER	2	96	0	2021-05-10	no (1st and 2nd wave serology)	<12	Negative	2020-04-30	0.092	Negative	2021-01-07	2
VAX-1963	F	01/03/2021	COVID 19 PFIZER	2	70	0	2021-05-10	no (1st and 2nd wave serology)	<12	Negative	2020-04-30	0.092	Negative	2021-01-20	2
VAX-1964	F	03/02/2021	COVID 19 PFIZER	2	96	0	2021-05-10	no (1st wave serology)	<12	Negative	2020-04-29				1
VAX-1965	F	04/02/2021	COVID 19 PFIZER	2	95	0	2021-05-10	no (1st and 2nd wave serology)	<12	Negative	2020-04-30	0.088	Negative	2020-12-21	2
VAX-1966	F	28/01/2021	COVID 19 PFIZER	2	102	0	2021-05-10	no (1st wave serology)	<12	Negative	2020-04-30				1
VAX-1967	M	05/03/2021	COVID 19 PFIZER	2	66	0	2021-05-10	no (2nd wave serology)				0.098	Negative	2021-01-21	1
VAX-1968	M	02/02/2021	COVID 19 PFIZER	2	97	0	2021-05-10	no (1st and 2nd wave serology)	<12	Negative	2020-05-01	0.087	Negative	2021-01-05	2
VAX-1969	F	26/01/2021	COVID 19 PFIZER	2	104	0	2021-05-10	no (1st wave serology)	<12	Negative	2020-04-29				1
VAX-1970	F	05/02/2021	COVID 19 PFIZER	2	94	0	2021-05-10	Unknown							0
VAX-1971	M	30/01/2021	COVID 19 PFIZER	2	100	0	2021-05-10	Unknown							0
VAX-1972	M	28/01/2021	COVID 19 PFIZER	2	102	0	2021-05-10	no (1st and 2nd wave serology)	<12	Negative	2020-04-30	0.087	Negative	2020-12-22	2
VAX-1973	M	01/03/2021	COVID 19 PFIZER	2	70	0	2021-05-10	no (1st and 2nd wave serology)	<12	Negative	2020-04-30	0.09	Negative	2021-01-15	2
VAX-1974	F	02/02/2021	COVID 19 PFIZER	2	97	0	2021-05-10	no (1st and 2nd wave serology)	<12	Negative	2020-04-29	0.093	Negative	2021-01-11	2
VAX-1975	M	27/01/2021	COVID 19 PFIZER	2	103	0	2021-05-10	no (1st and 2nd wave serology)	<12	Negative	2020-04-29	0.092	Negative	2020-12-28	2
VAX-1976	F	06/02/2021	COVID 19 PFIZER	2	93	0	2021-05-10	yes				17.04	Positive	2021-01-13	1
VAX-1977	F	04/02/2021	COVID 19 PFIZER	2	95	0	2021-05-10	yes	23,0	Positive	2020-04-29	4.73	Positive	2021-01-05	2
VAX-1978	M	03/02/2021	COVID 19 PFIZER	2	96	0	2021-05-10	no (1st and 2nd wave serology)	<12	Negative	2020-04-30	0.249	Negative	2021-01-25	2
VAX-1979	F	19/04/2021	PFIZER	2	21	0	2021-05-10	no (1st and 2nd wave serology)	<12	Negative	2020-04-29	0.092	Negative	2021-01-08	2
VAX-1980	F	09/02/2021	COVID 19 PFIZER	2	90	0	2021-05-10	no (1st and 2nd wave serology)	<12	Negative	2020-05-01	0.094	Negative	2020-12-29	2
VAX-1981	F	05/02/2021	COVID 19 PFIZER	2	94	0	2021-05-10	dubious	13,4	Dubious	2020-04-29	0.416	Negative	2021-01-19	2
VAX-1982	M	05/02/2021	COVID 19 PFIZER	2	94	0	2021-05-10	yes	<12	Negative	2020-05-04	25.54	Positive	2021-01-21	2
VAX-1983	M	08/02/2021	COVID 19 PFIZER	2	91	0	2021-05-10	no (1st wave serology)	<12	Negative	2020-04-30				1
VAX-1984	F	03/03/2021	COVID 19 PFIZER	2	68	0	2021-05-10	no (1st and 2nd wave serology)	<12	Negative	2020-05-07	0.09	Negative	2021-01-18	2
VAX-1985	M	06/02/2021	COVID 19 PFIZER	2	93	0	2021-05-10	dubious	14,5	Dubious	2020-04-29				1
VAX-1986	F	05/03/2021	COVID 19 PFIZER	2	66	0	2021-05-10	Unknown							0
VAX-1987	M	29/01/2021	COVID 19 PFIZER	2	101	0	2021-05-10	no (1st and 2nd wave serology)	<12	Negative	2020-05-01	0.089	Negative	2021-01-04	2
VAX-1988	F	13/02/2021	COVID 19 PFIZER	2	86	0	2021-05-10	no (1st and 2nd wave serology)	<12	Negative	2020-04-29	0.101	Negative	2021-01-14	2
VAX-1989	F	01/02/2021	COVID 19 PFIZER	2	98	0	2021-05-10	no (1st wave serology)	<12	Negative	2020-04-30				1
VAX-1990	M	03/03/2021	COVID 19 PFIZER	2	68	0	2021-05-10	no (1st and 2nd wave serology)	<12	Negative	2020-04-29	0.089	Negative	2021-01-14	2
VAX-1991	F	01/02/2021	COVID 19 PFIZER	2	98	0	2021-05-10	no (1st and 2nd wave serology)	<12	Negative	2020-04-29	0.09	Negative	2021-01-05	2
VAX-1992	F	17/03/2021	COVID 19 PFIZER	2	54	0	2021-05-10	no (1st and 2nd wave serology)	<12	Negative	2020-04-29	0.098	Negative	2021-01-14	2
VAX-1993	F	02/03/2021	COVID 19 PFIZER	2	69	0	2021-05-10	Unknown							0
VAX-1994	F	05/02/2021	COVID 19 PFIZER	2	94	0	2021-05-10	yes	17,8	Positive	2020-04-29	0.092	Negative	2021-01-21	2
VAX-1995	F	30/01/2021	COVID 19 PFIZER	2	100	0	2021-05-10	no (1st and 2nd wave serology)	<12	Negative	2020-04-29	0.083	Negative	2021-01-05	2
VAX-1996	M	27/01/2021	COVID 19 PFIZER	2	103	0	2021-05-10	no (1st wave serology)	<12	Negative	2020-04-30				1
VAX-1997	F	06/02/2021	COVID 19 PFIZER	2	93	0	2021-05-10	no (1st and 2nd wave serology)	<12	Negative	2020-04-29	0.088	Negative	2021-01-26	2
VAX-1998	M	26/02/2021	COVID 19 PFIZER	2	73	0	2021-05-10	Unknown							0
VAX-1999	F	29/01/2021	COVID 19 PFIZER	2	101	0	2021-05-10	no (1st and 2nd wave serology)	<12	Negative	2020-04-30	0.093	Negative	2021-01-20	2
[truncated: 1,721 more rows]

## Sheet: Non-vaccinated control
Subject code	Sex	Date of serostatus determination	Anti-N antibodies	S1/S2 IgG	SARS-CoV-2 RNA positivity in 2020	SARS-CoV-2 RNA positivity in 2021 (until may 10)	Days of follow-up	Infection (yes=1; no=0)	Date of infection/last follow-up	Infection according to RNA detection or serology	Previous infection*
CTRL-1	M	2021-02-02	0.077		no	no	130	0	2021-05-10	no (2nd wave serology)	no
CTRL-2	M	2020-04-30	#N/A	<12	no	no	130	0	2021-05-10	no (1st wave serology)	Unknown
CTRL-3	M	2021-01-22	0.088		no	no	130	0	2021-05-10	no (2nd wave serology)	no
CTRL-4	F	2021-01-11	197.6		yes	no	130	0	2021-05-10	yes (RNA and 2nd wave serology)	yes
CTRL-5	M	2020-11-02	0.086		no	no	130	0	2021-05-10	no (2nd wave serology)	no
CTRL-6	M		#N/A		no	no	130	0	2021-05-10	Unknown	Unknown
CTRL-7	M	2021-02-01	18.65		no	no	130	0	2021-05-10	yes (2nd wave serology)	yes
CTRL-8	F	2021-01-18	0.092		no	yes	65	1	2021-03-06	no (2nd wave serology)	no
CTRL-9	F	2021-01-22	0.096		no	no	130	0	2021-05-10	no (2nd wave serology)	no
CTRL-10	F		#N/A		no	no	130	0	2021-05-10	Unknown	Unknown
CTRL-11	F	2020-04-29	#N/A	<12	no	no	130	0	2021-05-10	no (1st wave serology)	Unknown
CTRL-12	F	2021-01-21	0.097		no	no	130	0	2021-05-10	no (2nd wave serology)	no
CTRL-13	M	2021-01-22	0.095		no	no	130	0	2021-05-10	no (2nd wave serology)	no
CTRL-14	F	2021-02-02	0.085		no	no	130	0	2021-05-10	no (2nd wave serology)	no
CTRL-15	F	2020-05-01	#N/A	<12	no	yes	78	1	2021-03-19	no (1st wave serology)	Unknown
CTRL-16	F	2020-12-18	83.06		no	no	130	0	2021-05-10	yes (2nd wave serology)	yes
CTRL-17	F	2020-05-04	#N/A	<12	no	no	130	0	2021-05-10	no (1st wave serology)	Unknown
CTRL-18	M	2021-05-03	158,0		no	yes	14	1	2021-01-14	Unknown	Unknown
CTRL-19	M	2020-04-30	#N/A	<12	no	no	130	0	2021-05-10	no (1st wave serology)	Unknown
CTRL-20	F	2021-03-31	0.078		no	no	130	0	2021-05-10	no (2nd wave serology)	no
CTRL-21	F	2021-01-02	0.091		no	no	130	0	2021-05-10	no (2nd wave serology)	no
CTRL-22	F	2021-01-18	7.38		no	no	130	0	2021-05-10	yes (2nd wave serology)	yes
CTRL-23	M	2021-01-11	0.09		no	no	130	0	2021-05-10	no (2nd wave serology)	no
CTRL-24	F		#N/A		no	no	130	0	2021-05-10	Unknown	Unknown
CTRL-25	M	2021-02-01	0.099		no	no	130	0	2021-05-10	no (2nd wave serology)	no
CTRL-26	M		#N/A		no	no	130	0	2021-05-10	Unknown	Unknown
CTRL-27	M		#N/A		no	no	130	0	2021-05-10	Unknown	Unknown
CTRL-28	M	2020-05-28	#N/A	<12	no	no	130	0	2021-05-10	no (1st wave serology)	Unknown
CTRL-29	M	2020-04-30	#N/A		no	no	130	0	2021-05-10	Unknown	Unknown
CTRL-30	M	2020-12-15	0.089		no	yes	4	1	2021-01-04	no (2nd wave serology)	no
CTRL-31	F		#N/A		no	no	130	0	2021-05-10	Unknown	Unknown
CTRL-32	F	2021-02-22	112		no	yes	11	1	2021-01-11	Unknown	Unknown
CTRL-33	F	2020-04-29	#N/A	<12	no	no	130	0	2021-05-10	no (1st wave serology)	Unknown
CTRL-34	F	2020-12-17	23.47		no	no	130	0	2021-05-10	yes (2nd wave serology)	yes
CTRL-35	F	2021-01-20	0.094		no	no	130	0	2021-05-10	no (2nd wave serology)	no
CTRL-36	F	2021-01-18	0.102		no	no	130	0	2021-05-10	no (2nd wave serology)	no
CTRL-37	F	2021-04-29	#N/A	<12	no	no	130	0	2021-05-10	no (3rd wave serology)	no
CTRL-38	F	2021-02-01	0.084		no	no	130	0	2021-05-10	no (2nd wave serology)	no
CTRL-39	F		#N/A		no	no	130	0	2021-05-10	Unknown	Unknown
CTRL-40	M		#N/A		no	no	130	0	2021-05-10	Unknown	Unknown
CTRL-41	M	2021-05-04	#N/A	<12	no	no	130	0	2021-05-10	no (3rd wave serology)	no
CTRL-42	M	2021-01-13	0.09		no	no	130	0	2021-05-10	no (2nd wave serology)	no
CTRL-43	M	2020-04-30	#N/A	<12	no	no	130	0	2021-05-10	no (1st wave serology)	Unknown
CTRL-44	F	2021-01-11	0.092		no	no	130	0	2021-05-10	no (2nd wave serology)	no
CTRL-45	F	2020-04-29	#N/A	<12	no	no	130	0	2021-05-10	no (1st wave serology)	Unknown
CTRL-46	F		#N/A		no	no	130	0	2021-05-10	Unknown	Unknown
CTRL-47	M		#N/A		no	no	130	0	2021-05-10	Unknown	Unknown
CTRL-48	F		#N/A		no	no	130	0	2021-05-10	Unknown	Unknown
CTRL-49	F	2021-02-01	0.078		no	no	130	0	2021-05-10	no (2nd wave serology)	no
CTRL-50	F	2020-04-30	#N/A	<12	no	no	130	0	2021-05-10	no (1st wave serology)	Unknown
CTRL-51	M	2020-04-30	#N/A	<12	no	no	130	0	2021-05-10	no (1st wave serology)	Unknown
CTRL-52	F	2021-01-15	0.083		no	no	130	0	2021-05-10	no (2nd wave serology)	no
CTRL-53	F	2020-12-16	0.091		no	no	130	0	2021-05-10	no (2nd wave serology)	no
CTRL-54	F	2021-01-07	0.091		no	no	130	0	2021-05-10	no (2nd wave serology)	no
CTRL-55	F	2021-11-22	11.29		yes	no	130	0	2021-05-10	yes (RNA and 2nd wave serology)	yes
CTRL-56	F		#N/A		no	yes	33	1	2021-02-02	Unknown	Unknown
CTRL-57	M	2021-04-30	#N/A	<12	no	no	130	0	2021-05-10	no (3rd wave serology)	no
CTRL-58	F	2021-01-27	0.095		no	no	130	0	2021-05-10	no (2nd wave serology)	no
CTRL-59	F	2021-01-15	0.102		no	no	130	0	2021-05-10	no (2nd wave serology)	no
CTRL-60	F	2020-04-29	#N/A	<12	no	no	130	0	2021-05-10	no (1st wave serology)	Unknown
CTRL-61	F	2020-04-29	#N/A	<12	no	no	130	0	2021-05-10	no (1st wave serology)	Unknown
CTRL-62	F	2020-04-30	#N/A	<12	no	no	130	0	2021-05-10	no (1st wave serology)	Unknown
CTRL-63	F	2020-04-30	#N/A	<12	no	no	130	0	2021-05-10	no (1st wave serology)	Unknown
CTRL-64	F	2020-04-30	#N/A	<12	no	no	130	0	2021-05-10	no (1st wave serology)	Unknown
CTRL-65	M	2020-04-30	#N/A	<12	no	no	130	0	2021-05-10	no (1st wave serology)	Unknown
CTRL-66	F	2020-05-04	#N/A	<12	no	no	130	0	2021-05-10	no (1st wave serology)	Unknown
CTRL-67	M	2020-12-15	0.103		no	no	130	0	2021-05-10	no (2nd wave serology)	no
CTRL-68	F	2021-01-15	0.086		no	no	130	0	2021-05-10	no (2nd wave serology)	no
CTRL-69	M	2020-06-24	#N/A	<12	no	no	130	0	2021-05-10	no (1st wave serology)	Unknown
CTRL-70	F	2021-02-03	0.079		no	no	130	0	2021-05-10	no (2nd wave serology)	no
CTRL-71	M	2020-04-30	#N/A	<12	no	no	130	0	2021-05-10	no (1st wave serology)	Unknown
CTRL-72	F	2020-04-30	#N/A	<12	no	no	130	0	2021-05-10	no (1st wave serology)	Unknown
CTRL-73	F		#N/A		no	no	130	0	2021-05-10	Unknown	Unknown
CTRL-74	F	2020-04-30	#N/A	<12	no	no	130	0	2021-05-10	no (1st wave serology)	Unknown
CTRL-75	F	2020-05-04	#N/A	<12	no	no	130	0	2021-05-10	no (1st wave serology)	Unknown
CTRL-76	F	2020-05-01	#N/A	34	no	no	130	0	2021-05-10	yes (1st wave serology)	yes
CTRL-77	F	2021-01-11	0.087		no	no	130	0	2021-05-10	no (2nd wave serology)	no
CTRL-78	M	2021-01-19	127.2		yes	no	130	0	2021-05-10	yes (RNA and 2nd wave serology)	yes
CTRL-79	M	2020-04-30	#N/A	<12	no	no	130	0	2021-05-10	no (1st wave serology)	Unknown
CTRL-80	M	2021-01-11	139.9		no	no	130	0	2021-05-10	yes (2nd wave serology)	yes
CTRL-81	M		#N/A		no	no	130	0	2021-05-10	Unknown	Unknown
CTRL-82	M		#N/A		no	no	130	0	2021-05-10	Unknown	Unknown
CTRL-83	F	2021-01-22	140.7		no	no	130	0	2021-05-10	yes (2nd wave serology)	yes
CTRL-84	F	2020-05-04	#N/A	<12	yes	no	130	0	2021-05-10	yes (RNA)	yes
CTRL-85	M	2020-05-04	#N/A	<12	no	no	130	0	2021-05-10	no (1st wave serology)	Unknown
CTRL-86	M	2021-02-01	0.08		no	no	130	0	2021-05-10	no (2nd wave serology)	no
CTRL-87	M	2020-12-22	0.576		yes	no	130	0	2021-05-10	yes (RNA)	yes
CTRL-88	M		#N/A		no	no	130	0	2021-05-10	Unknown	Unknown
CTRL-89	F	2020-11-05	0.093		no	no	130	0	2021-05-10	no (2nd wave serology)	no
CTRL-90	M	2020-04-30	#N/A	<12	no	no	130	0	2021-05-10	no (1st wave serology)	Unknown
CTRL-91	F		#N/A		no	no	130	0	2021-05-10	Unknown	Unknown
CTRL-92	F	2021-01-15	0.089		no	no	130	0	2021-05-10	no (2nd wave serology)	no
CTRL-93	F		#N/A		yes	no	130	0	2021-05-10	yes (RNA)	yes
CTRL-94	M		#N/A		no	yes	102	1	2021-04-12	Unknown	Unknown
CTRL-95	F	2020-05-04	#N/A	<12	no	no	130	0	2021-05-10	no (1st wave serology)	Unknown
CTRL-96	F	2021-01-15	1.16		no	no	130	0	2021-05-10	yes (2nd wave serology)	yes
CTRL-97	F	2021-01-14	0.086		no	yes	44	1	2021-02-13	no (2nd wave serology)	no
CTRL-98	M	2021-01-05	0.095		no	no	130	0	2021-05-10	no (2nd wave serology)	no
CTRL-99	M	2020-04-30	#N/A	<12	no	no	130	0	2021-05-10	no (1st wave serology)	Unknown
CTRL-100	F	2021-04-29	#N/A	<12	no	no	130	0	2021-05-10	no (3rd wave serology)	no
CTRL-101	F	2020-12-28	0.09		no	no	130	0	2021-05-10	no (2nd wave serology)	no
CTRL-102	F	2020-04-29	#N/A	<12	no	no	130	0	2021-05-10	no (1st wave serology)	Unknown
CTRL-103	F	2021-01-26	0.091		no	no	130	0	2021-05-10	no (2nd wave serology)	no
CTRL-104	M	2021-01-14	0.1		no	no	130	0	2021-05-10	no (2nd wave serology)	no
CTRL-105	M	2021-01-26	0.09		no	no	130	0	2021-05-10	no (2nd wave serology)	no
CTRL-106	M		#N/A		no	yes	1	1	2021-01-01	Unknown	Unknown
CTRL-107	F	2020-12-28	0.09		no	no	130	0	2021-05-10	no (2nd wave serology)	no
CTRL-108	F	2021-02-02	0.083		no	no	130	0	2021-05-10	no (2nd wave serology)	no
CTRL-109	M	2021-01-18	0.1		no	no	130	0	2021-05-10	no (2nd wave serology)	no
CTRL-110	F	2021-01-18	97.26		yes	no	130	0	2021-05-10	yes (RNA and 2nd wave serology)	yes
CTRL-111	F	2021-02-01	0.167		no	no	130	0	2021-05-10	no (2nd wave serology)	no
CTRL-112	F		#N/A		no	yes	40	1	2021-02-09	Unknown	Unknown
CTRL-113	M		#N/A		no	no	130	0	2021-05-10	Unknown	Unknown
CTRL-114	M	2021-01-13	0.089		no	no	130	0	2021-05-10	no (2nd wave serology)	no
CTRL-115	M	2020-04-30	#N/A	<12	no	no	130	0	2021-05-10	no (1st wave serology)	Unknown
CTRL-116	M	2020-12-22	0.091		no	no	130	0	2021-05-10	no (2nd wave serology)	no
CTRL-117	F	2021-01-18	83.75		yes	no	130	0	2021-05-10	yes (RNA and 2nd wave serology)	yes
CTRL-118	F		#N/A		no	no	130	0	2021-05-10	Unknown	Unknown
CTRL-119	F	2020-12-29	0.096		no	yes	8	1	2021-01-08	no (2nd wave serology)	no
CTRL-120	F	2020-05-05	#N/A	<12	no	no	130	0	2021-05-10	no (1st wave serology)	Unknown
CTRL-121	F	2021-01-08	0.087		no	no	130	0	2021-05-10	no (2nd wave serology)	no
CTRL-122	M	2021-02-01	0.079		no	no	130	0	2021-05-10	no (2nd wave serology)	no
CTRL-123	F		#N/A		yes	no	130	0	2021-05-10	yes (RNA)	yes
CTRL-124	F		#N/A		no	no	130	0	2021-05-10	Unknown	Unknown
CTRL-125	F	2021-01-04	0.117		no	no	130	0	2021-05-10	no (2nd wave serology)	no
CTRL-126	M	2020-05-01	#N/A	<12	no	no	130	0	2021-05-10	no (1st wave serology)	Unknown
CTRL-127	M	2020-05-04	#N/A	<12	no	no	130	0	2021-05-10	no (1st wave serology)	Unknown
CTRL-128	F		#N/A		no	no	130	0	2021-05-10	Unknown	Unknown
CTRL-129	F	2020-12-22	99.53		yes	no	130	0	2021-05-10	yes (RNA and 2nd wave serology)	yes
CTRL-130	F	2021-01-18	150.9		no	no	130	0	2021-05-10	yes (2nd wave serology)	yes
CTRL-131	M	2021-01-08	53.1		yes	no	130	0	2021-05-10	yes (RNA and 2nd wave serology)	yes
CTRL-132	M	2021-01-22	148.9		no	no	130	0	2021-05-10	yes (2nd wave serology)	yes
CTRL-133	F	2020-12-22	0.09		no	no	130	0	2021-05-10	no (2nd wave serology)	no
CTRL-134	M	2021-01-15	0.088		no	no	130	0	2021-05-10	no (2nd wave serology)	no
CTRL-135	F	2020-04-30	#N/A	<12	no	no	130	0	2021-05-10	no (1st wave serology)	Unknown
CTRL-136	F		#N/A		no	no	130	0	2021-05-10	Unknown	Unknown
CTRL-137	F		#N/A		no	no	130	0	2021-05-10	Unknown	Unknown
CTRL-138	F	2020-04-29	#N/A	<12	no	no	130	0	2021-05-10	no (1st wave serology)	Unknown
CTRL-139	M	2021-01-04	98.18		yes	no	130	0	2021-05-10	yes (RNA and 2nd wave serology)	yes
CTRL-140	F	2020-04-30	#N/A	<12	no	no	130	0	2021-05-10	no (1st wave serology)	Unknown
CTRL-141	M		#N/A		no	yes	77	1	2021-03-18	Unknown	Unknown
CTRL-142	F	2021-01-26	0.675		no	no	130	0	2021-05-10	no (2nd wave serology)	no
CTRL-143	F	2020-04-30	#N/A	<12	no	no	130	0	2021-05-10	no (1st wave serology)	Unknown
CTRL-144	M	2020-04-30	#N/A	<12	no	no	130	0	2021-05-10	no (1st wave serology)	Unknown
CTRL-145	F	2021-01-22	0.092		no	no	130	0	2021-05-10	no (2nd wave serology)	no
CTRL-146	F	2020-04-29	#N/A	36,4	no	no	130	0	2021-05-10	yes (1st wave serology)	yes
CTRL-147	F		#N/A		no	no	130	0	2021-05-10	Unknown	Unknown
CTRL-148	F		#N/A		no	no	130	0	2021-05-10	Unknown	Unknown
CTRL-149	F	2020-12-28	0.086		no	no	130	0	2021-05-10	no (2nd wave serology)	no
CTRL-150	F	2020-04-30	#N/A	<12	no	no	130	0	2021-05-10	no (1st wave serology)	Unknown
CTRL-151	F	2020-04-30	#N/A	<12	no	no	130	0	2021-05-10	no (1st wave serology)	Unknown
CTRL-152	F	2020-12-29	0.087		no	no	130	0	2021-05-10	no (2nd wave serology)	no
CTRL-153	F	2021-01-11	0.087		no	no	130	0	2021-05-10	no (2nd wave serology)	no
CTRL-154	F	2020-04-30	#N/A	<12	no	no	130	0	2021-05-10	no (1st wave serology)	Unknown
CTRL-155	F	2021-01-21	0.097		no	no	130	0	2021-05-10	no (2nd wave serology)	no
CTRL-156	M	2021-02-02	0.104		no	no	130	0	2021-05-10	no (2nd wave serology)	no
CTRL-157	F	2021-01-19	65.69		yes	no	130	0	2021-05-10	yes (RNA and 2nd wave serology)	yes
CTRL-158	F	2021-01-27	0.094		no	no	130	0	2021-05-10	no (2nd wave serology)	no
CTRL-159	M	2021-01-07	49.54		yes	no	130	0	2021-05-10	yes (RNA and 2nd wave serology)	yes
CTRL-160	F	2020-11-18	0.741		no	no	130	0	2021-05-10	no (2nd wave serology)	no
CTRL-161	M	2020-04-30	#N/A	21.1	no	no	130	0	2021-05-10	yes (1st wave serology)	yes
CTRL-162	F	2021-01-11	0.087		no	no	130	0	2021-05-10	no (2nd wave serology)	no
CTRL-163	F	2021-02-02	0.084		no	no	130	0	2021-05-10	no (2nd wave serology)	no
CTRL-164	M	2021-01-19	94.93		no	no	130	0	2021-05-10	yes (2nd wave serology)	yes
CTRL-165	F	2020-04-30	#N/A	21.1	no	no	130	0	2021-05-10	yes (1st wave serology)	yes
CTRL-166	M	2021-01-14	27.88		yes	no	130	0	2021-05-10	yes (RNA and 2nd wave serology)	yes
CTRL-167	F	2021-02-02	0.166		no	no	130	0	2021-05-10	no (2nd wave serology)	no
CTRL-168	F		#N/A		no	no	130	0	2021-05-10	Unknown	Unknown
CTRL-169	F		#N/A		no	no	130	0	2021-05-10	Unknown	Unknown
CTRL-170	M		#N/A		no	no	130	0	2021-05-10	Unknown	Unknown
CTRL-171	M	2021-01-08	0.099		no	no	130	0	2021-05-10	no (2nd wave serology)	no
CTRL-172	F	2021-01-11	36.04		no	no	130	0	2021-05-10	yes (2nd wave serology)	yes
CTRL-173	F	2021-01-11	84.91		no	no	130	0	2021-05-10	yes (2nd wave serology)	yes
CTRL-174	M	2021-01-27	133.8		yes	no	130	0	2021-05-10	yes (RNA and 2nd wave serology)	yes
CTRL-175	M	2021-01-05	0.089		no	no	130	0	2021-05-10	no (2nd wave serology)	no
CTRL-176	F		#N/A		no	no	130	0	2021-05-10	Unknown	Unknown
CTRL-177	F	2021-01-11	58.78		yes	no	130	0	2021-05-10	yes (RNA and 2nd wave serology)	yes
CTRL-178	M		#N/A		no	no	130	0	2021-05-10	Unknown	Unknown
CTRL-179	F	2021-02-01	103		no	no	130	0	2021-05-10	yes (2nd wave serology)	yes
CTRL-180	F	2021-01-11	0.086		no	no	130	0	2021-05-10	no (2nd wave serology)	no
CTRL-181	F		#N/A		no	no	130	0	2021-05-10	Unknown	Unknown
CTRL-182	F	2021-01-18	127.6		no	no	130	0	2021-05-10	yes (2nd wave serology)	yes
CTRL-183	F	2020-04-30	#N/A	<12	no	no	130	0	2021-05-10	no (1st wave serology)	Unknown
CTRL-184	M	2020-05-06	#N/A	<12	no	no	130	0	2021-05-10	no (1st wave serology)	Unknown
CTRL-185	F	2021-01-12	0.091		no	no	130	0	2021-05-10	no (2nd wave serology)	no
CTRL-186	M	2020-04-30	#N/A	<12	no	no	130	0	2021-05-10	no (1st wave serology)	Unknown
CTRL-187	M	2021-01-07	27.87		yes	yes	67	1	2021-03-08	yes (RNA and 2nd wave serology)	yes
CTRL-188	F	2020-04-29	#N/A	<12	no	no	130	0	2021-05-10	no (1st wave serology)	Unknown
CTRL-189	F	2020-12-17	0.089		no	no	130	0	2021-05-10	no (2nd wave serology)	no
CTRL-190	F	2020-05-04	#N/A	<12	no	no	130	0	2021-05-10	no (1st wave serology)	Unknown
CTRL-191	F				no	yes	68	1	2021-03-09	Unknown	Unknown
CTRL-192	M	2020-04-29	#N/A	<12	no	no	130	0	2021-05-10	no (1st wave serology)	Unknown
CTRL-193	M		#N/A		no	no	130	0	2021-05-10	Unknown	Unknown
CTRL-194	F	2020-05-04	#N/A	<12	no	no	130	0	2021-05-10	no (1st wave serology)	Unknown
CTRL-195	F	2021-01-22	0.097		no	no	130	0	2021-05-10	no (2nd wave serology)	no
CTRL-196	F	2021-01-11	147.1		yes	no	130	0	2021-05-10	yes (RNA and 2nd wave serology)	yes
CTRL-197	F	2021-02-02	0.08		no	no	130	0	2021-05-10	no (2nd wave serology)	no
CTRL-198	F	2021-01-19	83.82		yes	no	130	0	2021-05-10	yes (RNA and 2nd wave serology)	yes
CTRL-199	M		#N/A		no	no	130	0	2021-05-10	Unknown	Unknown
CTRL-200	F	2021-01-28	0,093		no	no	130	0	2021-05-10	no (2nd wave serology)	no
CTRL-201	M	2020-04-29	#N/A	<12	no	no	130	0	2021-05-10	no (1st wave serology)	Unknown
CTRL-202	F	2021-01-21	0.093		no	no	130	0	2021-05-10	no (2nd wave serology)	no
CTRL-203	F	2021-01-13	0.09		no	no	130	0	2021-05-10	no (2nd wave serology)	no
CTRL-204	F		#N/A		no	no	130	0	2021-05-10	Unknown	Unknown
CTRL-205	F	2021-01-19	0.089		no	no	130	0	2021-05-10	no (2nd wave serology)	no
CTRL-206	M		#N/A		no	no	130	0	2021-05-10	Unknown	Unknown
CTRL-207	M	2021-01-13	0.111		no	yes	56	1	2021-02-25	no (2nd wave serology)	no
CTRL-208	M	2020-04-29	#N/A	<12	no	no	130	0	2021-05-10	no (1st wave serology)	Unknown
CTRL-209	F	2021-01-05	0.092		no	no	130	0	2021-05-10	no (2nd wave serology)	no
CTRL-210	F	2021-01-05	0.085		no	no	130	0	2021-05-10	no (2nd wave serology)	no
CTRL-211	M	2020-12-17	0.092		no	no	130	0	2021-05-10	no (2nd wave serology)	no
CTRL-212	M	2020-04-30	#N/A	<12	no	no	130	0	2021-05-10	no (1st wave serology)	Unknown
CTRL-213	F	2020-05-01	#N/A	<12	no	no	130	0	2021-05-10	no (1st wave serology)	Unknown
CTRL-214	M	2021-01-22	0.096		no	no	130	0	2021-05-10	no (2nd wave serology)	no
CTRL-215	F	2021-04-20	0.077		yes	no	130	0	2021-05-10	yes (RNA)	yes
CTRL-216	M		#N/A		no	no	130	0	2021-05-10	Unknown	Unknown
CTRL-217	F	2021-02-03	0.083		no	no	130	0	2021-05-10	no (2nd wave serology)	no
CTRL-218	F	2021-02-02	0.08		no	no	130	0	2021-05-10	no (2nd wave serology)	no
CTRL-219	F	2021-01-21	0.092		no	no	130	0	2021-05-10	no (2nd wave serology)	no
CTRL-220	F	2020-05-01	#N/A	<12	no	no	130	0	2021-05-10	no (1st wave serology)	Unknown
CTRL-221	F	2021-01-11	0.116		no	no	130	0	2021-05-10	no (2nd wave serology)	no
CTRL-222	F	2021-02-01	142		no	no	130	0	2021-05-10	yes (2nd wave serology)	yes
CTRL-223	M	2020-05-04	#N/A	<12	no	no	130	0	2021-05-10	no (1st wave serology)	Unknown
CTRL-224	M	2021-01-15	148.7		no	no	130	0	2021-05-10	yes (2nd wave serology)	yes
CTRL-225	F	2020-11-10	0.085		no	yes	74	1	2021-03-15	no (2nd wave serology)	no
CTRL-226	F	2020-05-04	#N/A	<12	no	no	130	0	2021-05-10	no (1st wave serology)	Unknown
CTRL-227	F	2021-01-18	44.43		no	no	130	0	2021-05-10	yes (2nd wave serology)	yes
CTRL-228	F	2021-01-21	152.8		no	no	130	0	2021-05-10	yes (2nd wave serology)	yes
CTRL-229	M		#N/A		no	no	130	0	2021-05-10	Unknown	Unknown
CTRL-230	F		#N/A		no	no	130	0	2021-05-10	Unknown	Unknown
CTRL-231	F	2021-01-05	148.3		yes	no	130	0	2021-05-10	yes (RNA and 2nd wave serology)	yes
CTRL-232	M	2020-12-28	0.091		no	no	130	0	2021-05-10	no (2nd wave serology)	no
CTRL-233	F	2021-01-21	0.094		no	no	130	0	2021-05-10	no (2nd wave serology)	no
CTRL-234	M		#N/A		yes	no	130	0	2021-05-10	yes (RNA)	yes
CTRL-235	F	2020-12-29	0.094		no	no	130	0	2021-05-10	no (2nd wave serology)	no
CTRL-236	F	2021-01-19	0.095		no	yes	46	1	2021-02-15	no (2nd wave serology)	no
CTRL-237	M	2020-11-18	0.098		no	no	130	0	2021-05-10	no (2nd wave serology)	no
CTRL-238	F	2021-01-21	0.093		no	no	130	0	2021-05-10	no (2nd wave serology)	no
CTRL-239	M	2020-05-04	#N/A	31.2	no	no	130	0	2021-05-10	yes (1st wave serology)	yes
CTRL-240	F	2020-04-29	#N/A	<12	yes	no	130	0	2021-05-10	yes (RNA)	yes
CTRL-241	F		#N/A		no	no	130	0	2021-05-10	Unknown	Unknown
CTRL-242	M	2020-04-30	#N/A	<12	no	no	130	0	2021-05-10	no (1st wave serology)	Unknown
CTRL-243	F	2021-02-01	0.079		no	no	130	0	2021-05-10	no (2nd wave serology)	no
CTRL-244	F	2021-01-22	112		yes	no	130	0	2021-05-10	yes (RNA and 2nd wave serology)	yes
CTRL-245	F	2021-01-12	0.086		no	no	130	0	2021-05-10	no (2nd wave serology)	no
CTRL-246	F		#N/A		no	no	130	0	2021-05-10	Unknown	Unknown
CTRL-247	F	2021-01-08	0.087		no	no	130	0	2021-05-10	no (2nd wave serology)	no
CTRL-248	M	2020-04-29	#N/A	<12	no	no	130	0	2021-05-10	no (1st wave serology)	Unknown
CTRL-249	F	2021-01-29	0.09		no	no	130	0	2021-05-10	no (2nd wave serology)	no
CTRL-250	F	2021-01-15	0.1		no	no	130	0	2021-05-10	no (2nd wave serology)	no
CTRL-251	F	2021-01-28	118		yes	no	130	0	2021-05-10	yes (RNA and 2nd wave serology)	yes
CTRL-252	F	2020-04-03	#N/A	<12	no	no	130	0	2021-05-10	no (1st wave serology)	Unknown
CTRL-253	F	2021-01-18	0.102		no	no	130	0	2021-05-10	no (2nd wave serology)	no
CTRL-254	F	2020-06-26	#N/A	<12	no	no	130	0	2021-05-10	no (1st wave serology)	Unknown
CTRL-255	M	2021-01-08	0.092		no	no	130	0	2021-05-10	no (2nd wave serology)	no
CTRL-256	F	2020-12-28	0.092		no	no	130	0	2021-05-10	no (2nd wave serology)	no
CTRL-257	F	2021-01-08	0.093		no	no	130	0	2021-05-10	no (2nd wave serology)	no
CTRL-258	F	2021-04-30	#N/A	<12	no	no	130	0	2021-05-10	no (3rd wave serology)	no
CTRL-259	F	2021-01-05	0.092		no	no	130	0	2021-05-10	no (2nd wave serology)	no
CTRL-260	F	2020-05-19	#N/A	28.5	no	no	130	0	2021-05-10	yes (1st wave serology)	yes
CTRL-261	F	2021-02-01	89.3		no	no	130	0	2021-05-10	yes (2nd wave serology)	yes
CTRL-262	F	2020-04-29	#N/A	<12	no	no	130	0	2021-05-10	no (1st wave serology)	Unknown
CTRL-263	M	2020-04-29	#N/A	<12	no	no	130	0	2021-05-10	no (1st wave serology)	Unknown
CTRL-264	F		#N/A		no	no	130	0	2021-05-10	Unknown	Unknown
CTRL-265	M	2021-01-15	0.087		no	no	130	0	2021-05-10	no (2nd wave serology)	no
CTRL-266	F	2020-04-29	#N/A	<12	no	no	130	0	2021-05-10	no (1st wave serology)	Unknown
CTRL-267	M	2020-10-29	0.087		no	no	130	0	2021-05-10	no (2nd wave serology)	no
CTRL-268	F	2021-01-15	0.084		no	no	130	0	2021-05-10	no (2nd wave serology)	no
CTRL-269	F	2021-01-26	0.092		no	no	130	0	2021-05-10	no (2nd wave serology)	no
CTRL-270	F	2020-04-30	#N/A	<12	no	no	130	0	2021-05-10	no (1st wave serology)	Unknown
CTRL-271	M	2020-04-30	#N/A	<12	no	no	130	0	2021-05-10	no (1st wave serology)	Unknown
CTRL-272	M		#N/A		no	no	130	0	2021-05-10	Unknown	Unknown
CTRL-273	F	2020-05-01	#N/A	<12	no	no	130	0	2021-05-10	no (1st wave serology)	Unknown
CTRL-274	F		#N/A		no	no	130	0	2021-05-10	Unknown	Unknown
CTRL-275	F	2021-01-12	0.088		no	no	130	0	2021-05-10	no (2nd wave serology)	no
CTRL-276	M	2021-01-08	0.086		no	no	130	0	2021-05-10	no (2nd wave serology)	no
CTRL-277	F		#N/A		no	no	130	0	2021-05-10	Unknown	Unknown
CTRL-278	M	2020-04-29	#N/A	<12	no	no	130	0	2021-05-10	no (1st wave serology)	Unknown
CTRL-279	M		#N/A		no	no	130	0	2021-05-10	Unknown	Unknown
CTRL-280	F		#N/A		yes	no	130	0	2021-05-10	yes (RNA)	yes
CTRL-281	F	2020-04-30	#N/A	<12	no	no	130	0	2021-05-10	no (1st wave serology)	Unknown
CTRL-282	F	2021-02-02	0.083		no	no	130	0	2021-05-10	no (2nd wave serology)	no
CTRL-283	F	2020-12-16	0.097		no	no	130	0	2021-05-10	no (2nd wave serology)	no
CTRL-284	F	2020-12-16	0.091		no	no	130	0	2021-05-10	no (2nd wave serology)	no
CTRL-285	F	2021-02-09	2.65		no	no	130	0	2021-05-10	yes (2nd wave serology)	yes
CTRL-286	F	2021-02-02	0.087		no	no	130	0	2021-05-10	no (2nd wave serology)	no
CTRL-287	M	2021-01-25	0.09		no	no	130	0	2021-05-10	no (2nd wave serology)	no
CTRL-288	F	2020-04-30	#N/A	72	no	no	130	0	2021-05-10	yes (1st wave serology)	yes
CTRL-289	F	2021-01-26	0.09		no	no	130	0	2021-05-10	no (2nd wave serology)	no
CTRL-290	M	2021-01-11	0.091		no	no	130	0	2021-05-10	no (2nd wave serology)	no
CTRL-291	F	2021-01-15	0.088		no	no	130	0	2021-05-10	no (2nd wave serology)	no
CTRL-292	F	2021-01-18	0.09		no	no	130	0	2021-05-10	no (2nd wave serology)	no
CTRL-293	M	2021-01-12	0.087		no	no	130	0	2021-05-10	no (2nd wave serology)	no
CTRL-294	F	2020-04-30	#N/A	<12	no	no	130	0	2021-05-10	no (1st wave serology)	Unknown
CTRL-295	F		#N/A		yes	no	130	0	2021-05-10	yes (RNA)	yes
CTRL-296	F	2020-12-11	17.12		no	no	130	0	2021-05-10	yes (2nd wave serology)	yes
CTRL-297	F	2020-10-30	97.15		no	no	130	0	2021-05-10	yes (2nd wave serology)	yes
CTRL-298	F	2021-01-18	0.094		no	no	130	0	2021-05-10	no (2nd wave serology)	no
CTRL-299	F	2021-01-05	144.9		yes	no	130	0	2021-05-10	yes (RNA and 2nd wave serology)	yes
CTRL-300	M		#N/A		no	yes	74	1	2021-03-15	Unknown	Unknown
CTRL-301	F	2021-01-04	0.084		no	no	130	0	2021-05-10	no (2nd wave serology)	no
CTRL-302	F		#N/A		no	no	130	0	2021-05-10	Unknown	Unknown
CTRL-303	M	2021-01-04	15.24		no	no	130	0	2021-05-10	yes (2nd wave serology)	yes
CTRL-304	F	2020-04-29	#N/A	<12	no	no	130	0	2021-05-10	no (1st wave serology)	Unknown
CTRL-305	F	2021-01-15	5.06		yes	no	130	0	2021-05-10	yes (RNA and 2nd wave serology)	yes
CTRL-306	F		#N/A		no	no	130	0	2021-05-10	Unknown	Unknown
CTRL-307	M		#N/A		no	no	130	0	2021-05-10	Unknown	Unknown
CTRL-308	F	2020-12-22	95.91		yes	no	130	0	2021-05-10	yes (RNA and 2nd wave serology)	yes
CTRL-309	M		#N/A		no	no	130	0	2021-05-10	Unknown	Unknown
CTRL-310	F		#N/A		no	no	130	0	2021-05-10	Unknown	Unknown
CTRL-311	M	2020-04-03	#N/A	<12	no	no	130	0	2021-05-10	no (1st wave serology)	Unknown
CTRL-312	F	2020-12-21	0.085		no	no	130	0	2021-05-10	no (2nd wave serology)	no
CTRL-313	F	2020-04-29	#N/A	<12	no	no	130	0	2021-05-10	no (1st wave serology)	Unknown
CTRL-314	F		#N/A		no	no	130	0	2021-05-10	Unknown	Unknown
CTRL-315	M	2021-01-15	0.093		no	no	130	0	2021-05-10	no (2nd wave serology)	no
CTRL-316	M		#N/A		no	no	130	0	2021-05-10	Unknown	Unknown
CTRL-317	F	2020-05-04	#N/A	<12	no	no	130	0	2021-05-10	no (1st wave serology)	Unknown
CTRL-318	F		#N/A		no	no	130	0	2021-05-10	Unknown	Unknown
CTRL-319	F		#N/A		no	no	130	0	2021-05-10	Unknown	Unknown
CTRL-320	F	2021-01-08	0.089		no	no	130	0	2021-05-10	no (2nd wave serology)	no
CTRL-321	F	2021-02-02	0.081		no	no	130	0	2021-05-10	no (2nd wave serology)	no
CTRL-322	F	2021-01-21	0.094		no	no	130	0	2021-05-10	no (2nd wave serology)	no
CTRL-323	F	2021-02-01	0.079		no	no	130	0	2021-05-10	no (2nd wave serology)	no
CTRL-324	F		#N/A		yes	no	130	0	2021-05-10	yes (RNA)	yes
CTRL-325	F		#N/A		yes	no	130	0	2021-05-10	yes (RNA)	yes
CTRL-326	F	2021-01-07	0.086		no	no	130	0	2021-05-10	no (2nd wave serology)	no
CTRL-327	M	2021-01-15	0.09		no	no	130	0	2021-05-10	no (2nd wave serology)	no
CTRL-328	F	2020-04-30	#N/A	<12	no	no	130	0	2021-05-10	no (1st wave serology)	Unknown
CTRL-329	F	2020-05-04	#N/A	<12	no	no	130	0	2021-05-10	no (1st wave serology)	Unknown
CTRL-330	F	2020-04-29	#N/A	<12	no	no	130	0	2021-05-10	no (1st wave serology)	Unknown
CTRL-331	F	2021-02-02	22.24		yes	no	130	0	2021-05-10	yes (RNA and 2nd wave serology)	yes
CTRL-332	M	2020-04-30	#N/A	<12	no	no	130	0	2021-05-10	no (1st wave serology)	Unknown
CTRL-333	M	2021-03-08	15,99		no	no	130	0	2021-05-10	yes (2nd wave serology)	yes
CTRL-334	F		#N/A		no	no	130	0	2021-05-10	Unknown	Unknown
CTRL-335	F	2020-12-04	42.08		no	no	130	0	2021-05-10	yes (2nd wave serology)	yes
CTRL-336	F		#N/A		no	no	130	0	2021-05-10	Unknown	Unknown
CTRL-337	M	2021-01-20	0.092		no	no	130	0	2021-05-10	no (2nd wave serology)	no
CTRL-338	M		0.092		no	yes	74	1	2021-03-15	no (2nd wave serology)	no
CTRL-339	M	2021-01-27	0.117		no	no	130	0	2021-05-10	no (2nd wave serology)	no
CTRL-340	M	2021-01-14	45.85		no	no	130	0	2021-05-10	yes (2nd wave serology)	yes
CTRL-341	F	2021-02-18	132.1		no	yes	5	1	2021-01-05	Unknown	Unknown
CTRL-342	M		#N/A		no	no	130	0	2021-05-10	Unknown	Unknown
CTRL-343	F	2021-01-07	0.088		no	no	130	0	2021-05-10	no (2nd wave serology)	no
CTRL-344	M	2021-02-02	12.29		no	no	130	0	2021-05-10	yes (2nd wave serology)	yes
CTRL-345	F	2021-01-14	0.088		no	no	130	0	2021-05-10	no (2nd wave serology)	no
CTRL-346	M	2021-12-18	21.82		no	no	130	0	2021-05-10	yes (2nd wave serology)	yes
											* Subjects with a negative serologic result after the 1st wave were considered as unknown with respect to previous infection
